# Supplementary material for: Imbalanced social-communicative and restricted repetitive behavior subtypes of autism spectrum disorder exhibit different neural circuitry
Source: Commun Biol. 2021 May 14;4:574. doi: 10.1038/s42003-021-02015-2 (PMC8121854; doi:10.1038/s42003-021-02015-2)
Supplement: Supplementary file 3 — Supplementary Data 1 [file 42003_2021_2015_MOESM3_ESM.xlsx]

## Sheet: NDAR_Discovery
subjectKey	SC	RRB	Z	Group
NDARCX265ARU	0.479167	0.489992	-0.0162868	SC_equal_RRB
NDARJZ253JB0	0.250356	0.312092	-0.279895	SC_equal_RRB
NDARWJ430TTR	0.224003	0.147263	0.437116	SC_equal_RRB
NDARTH049PPP	0.595928	0.323529	1.45022	SC_over_RRB
NDARHD240HU4	0.359006	0.574959	-1.07842	RRB_over_SC
NDARFP563KWZ	0.372498	0.497141	-0.605621	SC_equal_RRB
NDARTF485VNN	0.1951	0.371324	-0.872704	SC_equal_RRB
NDARTN895JNR	0.339372	0.499592	-0.789837	SC_equal_RRB
NDARTP986LK4	0.050207	0.35192	-1.52248	RRB_over_SC
NDARVH633BCM	0.27305	0.275735	0.0258627	SC_equal_RRB
NDARPY119FZT	0.275259	0.136234	0.759624	SC_equal_RRB
NDARUH788EPP	0.309386	0.313113	0.020467	SC_equal_RRB
NDARUM894UW3	0.294306	0.231618	0.364361	SC_equal_RRB
NDARHR733WDN	0.492961	0.413807	0.449614	SC_equal_RRB
NDARHE400TZ0	0.386991	0.269812	0.646506	SC_equal_RRB
NDARFK621JUT	0.41853	0.687908	-1.35505	RRB_over_SC
NDARTU662BJR	0.180607	0.722426	-2.76572	RRB_over_SC
NDARUT201JEG	0.454658	0.291462	0.884778	SC_equal_RRB
NDARLY620UTC	0.30559	0.396242	-0.429621	SC_equal_RRB
NDARCE127MXN	0.234369	0.487337	-1.27008	RRB_over_SC
NDARAJ154BHH	0.378205	0.186275	1.03356	SC_over_RRB
NDARUD779JL8	0.556073	0.139706	2.19568	SC_over_RRB
NDARJL612ACU	0.136128	0.266953	-0.637631	SC_equal_RRB
NDARJB984RZ6	0.142305	0.411969	-1.35653	RRB_over_SC
NDARVF019FMR	0.45942	0.483047	-0.082574	SC_equal_RRB
NDARBJ462WC9	0.265942	0.482435	-1.08121	RRB_over_SC
NDAREE890BCZ	0.274258	0.311479	-0.15296	SC_equal_RRB
NDARYK264KWR	0.300449	0.431168	-0.63709	SC_equal_RRB
NDARTN218TEX	0.513182	0.260212	1.34962	SC_over_RRB
NDARPU534BJ6	0.559248	0.464869	0.528448	SC_equal_RRB
NDARLB667WAX	0.386991	0.312296	0.42653	SC_equal_RRB
NDARCR077MMZ	0.166494	0.132761	0.21443	SC_equal_RRB
NDARKE039GPT	0.150035	0.283701	-0.652348	SC_equal_RRB
NDARAC305EXT	0.277881	0.224469	0.316329	SC_equal_RRB
NDARTB866LE9	0.518323	0.375408	0.779763	SC_equal_RRB
NDARFY738RGU	0.435611	0.595588	-0.788583	SC_equal_RRB
NDARGP451JCV	0.189337	0.524714	-1.69678	RRB_over_SC
NDARVL689JT5	0.086922	0.208129	-0.587834	SC_equal_RRB
NDARFU043BPA	0.282988	0.287173	0.0180957	SC_equal_RRB
NDARYC911DP9	0.477847	0.248162	1.22905	SC_over_RRB
NDARMG381XEP	0.408592	0.339052	0.399836	SC_equal_RRB
NDARWC937GX2	0.614389	0.442606	0.929241	SC_equal_RRB
NDARDD657PAU	0.308178	0.118873	1.01997	SC_over_RRB
NDAREV767CA1	0.570531	0.432802	0.752913	SC_equal_RRB
NDARJE834ZZX	0.121049	0.0667892	0.320717	SC_equal_RRB
NDARNZ071HNR	0.295894	0.268791	0.180101	SC_equal_RRB
NDARML844RK0	0.0988268	0.258374	-0.786357	SC_equal_RRB
NDARKX749LEQ	0.311974	0.429126	-0.566837	SC_equal_RRB
NDARHG598VH3	0.034127	0	0.216471	SC_equal_RRB
NDARTZ824BJ7	0.259179	0.25674	0.0523915	SC_equal_RRB
NDARCK451UH1	0.285576	0.447712	-0.799761	SC_equal_RRB
NDARLA169VFF	0.529055	0.340074	1.01829	SC_over_RRB
NDARMG743NV3	0.334783	0.209967	0.686047	SC_equal_RRB
NDARUR127YLP	0.312353	0.366626	-0.241253	SC_equal_RRB
NDARUY937ZVQ	0.45107	0.524918	-0.342616	SC_equal_RRB
NDARCB911DYG	0.183195	0.284518	-0.484874	SC_equal_RRB
NDARKX746DYB	0.11432	0.333129	-1.09321	RRB_over_SC
NDARAK943HDH	0.461387	0.186275	1.46427	SC_over_RRB
NDARWN418FX3	0.486784	0.487541	0.035846	SC_equal_RRB
NDARWF624HK1	0.260766	0.272467	-0.0208232	SC_equal_RRB
NDARLZ379DE3	0.373085	0.488154	-0.55605	SC_equal_RRB
NDARLN499VYJ	0.450069	0.18219	1.42682	SC_over_RRB
NDARJE756WLP	0.316115	0.576797	-1.31003	RRB_over_SC
NDARKG809PN9	0.462388	0.478962	-0.0460566	SC_equal_RRB
NDARXP019PK3	0.24372	0.208129	0.22405	SC_equal_RRB
NDARJN395RYP	0.27205	0.356618	-0.39812	SC_equal_RRB
NDARBL536THA	0.306246	0.36152	-0.246438	SC_equal_RRB
NDARNN580WC1	0.35383	0.336601	0.128975	SC_equal_RRB
NDARVY388VN6	0.246273	0.394404	-0.72724	SC_equal_RRB
NDARHW929DRH	0.319703	0.260008	0.34886	SC_equal_RRB
NDARWD438JTH	0.498068	0.294118	1.0958	SC_over_RRB
NDARCB545TKH	0.255003	0.285335	-0.117289	SC_equal_RRB
NDARHY907TND	0.13813	0.287173	-0.731968	SC_equal_RRB
NDARYH920PMG	0.450628	0.291258	0.864967	SC_equal_RRB
NDARDG339CZ9	0.346101	0.545343	-0.991893	SC_equal_RRB
NDARLL771NBQ	0.387992	0.737132	-1.76805	RRB_over_SC
NDARGL411GP0	0.273671	0.219363	0.320971	SC_equal_RRB
NDARWR249BKP	0.539352	0.178513	1.90815	SC_over_RRB
NDARNF494EE8	0.288164	0.389706	-0.486008	SC_equal_RRB
NDARVG708MPB	0.477467	0.350286	0.698298	SC_equal_RRB
NDAR_INVRQ784SKC	0.192512	0.281863	-0.422884	SC_equal_RRB
NDAR_INVSD261LFJ	0.355038	0.300858	0.320304	SC_equal_RRB
NDARWE080KBH	0.432402	0.329453	0.572825	SC_equal_RRB
NDAR_INVJV336XCL	0.629089	0.261846	1.94131	SC_over_RRB
NDAR_INVZV815TIG	0.369289	0.180147	1.01912	SC_over_RRB
NDARWB281CXV	0.594341	0.254902	1.79735	SC_over_RRB
NDARBN729RG0	0.560801	0.283497	1.47562	SC_over_RRB
NDARWF413UPB	0.575293	0.336397	1.27675	SC_over_RRB
NDARPG262WWQ	0.437198	0.331087	0.5892	SC_equal_RRB
NDARJE085MAR	0.341546	0.265114	0.43552	SC_equal_RRB
NDARAG178TF0	0.236922	0.28942	-0.232064	SC_equal_RRB
NDARHU498LED	0.502277	0.352124	0.817244	SC_equal_RRB
NDARED843XK0	0.559213	0.326797	1.24319	SC_over_RRB
NDARZJ627ET4	0.477467	0.0753676	2.1218	SC_over_RRB
NDARCY695ZGF	0.127812	0.257557	-0.632042	SC_equal_RRB
NDARRC328ERX	0.265908	0.665237	-2.02793	RRB_over_SC
NDARFZ559LLV	0.457798	0.227941	1.22994	SC_over_RRB
NDAR_INVJU548KDF	0.408592	0.244485	0.889495	SC_equal_RRB
NDAR_INVAT935MNN	0.456211	0.219363	1.26614	SC_over_RRB
NDARGA086NM5	0.107557	0.149101	-0.175348	SC_equal_RRB
NDARAX336JVF	0.44234	0.365079	0.439811	SC_equal_RRB
NDARZY941GYG	0.248861	0.302083	-0.235814	SC_equal_RRB
NDARBJ285BKK	0.197654	0.206349	-0.00526037	SC_equal_RRB
NDARRB164FN0	0.0579365	0.09375	-0.145674	SC_equal_RRB
NDARWD704FAZ	0.255038	0.212798	0.258481	SC_equal_RRB
NDARKW492RJK	0.277226	0.197421	0.452988	SC_equal_RRB
NDARTK378MM3	0.523879	0.298611	1.20618	SC_over_RRB
NDARYN198ZDM	0.213734	0.238095	-0.0863773	SC_equal_RRB
NDARGJ449MXK	0.165114	0.0456349	0.658416	SC_equal_RRB
NDAR_INVBU424YNU	0.439165	0.277369	0.877528	SC_equal_RRB
NDAR_INVKK054MYF	0.166115	0.563725	-2.01903	RRB_over_SC
NDARVZ330MZ2	0.674534	0.676471	0.0297383	SC_equal_RRB
NDARTN789TME	0.597516	0.406863	1.02695	SC_over_RRB
NDAREU235WF2	0.197067	0.360907	-0.808583	SC_equal_RRB
NDARRN003ZCP	0.757867	0.137868	3.25007	SC_over_RRB
NDARUR864GDR	0.728882	0.198529	2.78588	SC_over_RRB
NDARJM542JRN	0.190171	0.215074	-0.0891784	SC_equal_RRB
NDARFR137BN3	0.589922	0.35049	1.27952	SC_over_RRB
NDARVN915DYQ	0.446403	0.39808	0.289977	SC_equal_RRB
NDARMU928NNX	0.37864	0.679126	-1.51612	RRB_over_SC
NDARNN372VGM	0.730469	0.457108	1.4552	SC_over_RRB
NDARAN793KFZ	0.271368	0.03125	1.28307	SC_over_RRB
NDARAV767PLN	0.350276	0.20384	0.797998	SC_equal_RRB
NDARXN348DYP	0.664182	0.582108	0.464738	SC_equal_RRB
NDARJB209ARY	0.139067	0.0772059	0.360076	SC_equal_RRB
NDARHF730BNV	0.750138	0.226307	2.75211	SC_over_RRB
NDARZB301TPU	0.481228	0.293096	1.01389	SC_over_RRB
NDARNA562CTR	0.670945	0.384191	1.52455	SC_over_RRB
NDARNM839EHN	0.487371	0.642565	-0.763819	SC_equal_RRB
NDARPC464DN3	0.678675	0.264502	2.18432	SC_over_RRB
NDAREB777NY8	0.438578	0.420752	0.13207	SC_equal_RRB
NDARHL927ZL8	0.462974	0.253268	1.12561	SC_over_RRB
NDARCN087BUX	0.255164	0.303513	-0.210583	SC_equal_RRB
NDARKJ449YHT	0.0698758	0.353962	-1.43121	RRB_over_SC
NDARME745ERH	0.15421	0.341708	-0.931081	SC_equal_RRB
NDARHX181YFZ	0.355418	0.433415	-0.364099	SC_equal_RRB
NDARRB530HET	0.160352	0.47018	-1.56449	RRB_over_SC
NDARXD629NYU	0.127812	0.492647	-1.84932	RRB_over_SC
NDARRL265TVB	0.0408903	0.313725	-1.37295	RRB_over_SC
NDARHD056TDV	0.16294	0.374592	-1.05615	RRB_over_SC
NDARAL685ZEW	0.047619	0.367647	-1.61731	RRB_over_SC
NDARAY763LNB	0.371877	0.491013	-0.57711	SC_equal_RRB
NDARHP491EMA	0.445928	0.428513	0.129939	SC_equal_RRB
NDARFV059NTB	0.293685	0.399918	-0.5103	SC_equal_RRB
NDARRN613AM5	0.173223	0.200368	-0.100788	SC_equal_RRB
NDARNU667CFN	0.350276	0.415645	-0.298712	SC_equal_RRB
NDARPT710KGU	0.35383	0.271446	0.466342	SC_equal_RRB
NDARGL982PK3	0.126812	0.456291	-1.66625	RRB_over_SC
NDARHJ529YBP	0.168703	0.294935	-0.613853	SC_equal_RRB
NDARJJ281AN6	0.332609	0.53942	-1.03108	RRB_over_SC
NDARXR264VHE	0.326467	0.43893	-0.542559	SC_equal_RRB
NDARXC427RB6	0.22764	0.382557	-0.762383	SC_equal_RRB
NDARZY901XAX	0.248861	0.263685	-0.036989	SC_equal_RRB
NDARKL609ERZ	0.200242	0.479575	-1.4066	RRB_over_SC
NDARVP746ZG3	0.372498	0.428513	-0.250274	SC_equal_RRB
NDARXF966YR4	0.0817805	0.502042	-2.13631	RRB_over_SC
NDARVL827REE	0.0766046	0.43893	-1.83632	RRB_over_SC
NDARMG712JGV	0.172257	0.344158	-0.850326	SC_equal_RRB
NDARCL043XCE	0.357384	0.22018	0.750198	SC_equal_RRB
NDARLT823NG0	0.456211	0.43893	0.129247	SC_equal_RRB
NDARJZ335GBC	0.0859213	0.238358	-0.749537	SC_equal_RRB
NDARNG224JJ0	0.511215	0.246936	1.40817	SC_over_RRB
NDARGW899PCA	0.204417	0.241013	-0.149727	SC_equal_RRB
NDARVJ883XRL	0.299448	0.481413	-0.902435	SC_equal_RRB
NDARGF091YHU	0.213147	0.461397	-1.24565	RRB_over_SC
NDARHN652HB3	0.326467	0.609681	-1.42669	RRB_over_SC
NDARDU988CEH	0.386991	0.549837	-0.803434	SC_equal_RRB
NDARLC037RFD	0.231194	0.305964	-0.347388	SC_equal_RRB
NDARKW976JCM	0.428847	0.447508	-0.0568584	SC_equal_RRB
NDARFV787WTA	0.476501	0.321895	0.840298	SC_equal_RRB
NDARRK685DF6	0.591753	0.265319	1.73001	SC_over_RRB
NDARYZ853BW9	0.461387	0.552492	-0.431967	SC_equal_RRB
NDARMV905XXV	0.147447	0.32884	-0.899473	SC_equal_RRB
NDARMM849WPR	0.184161	0.215891	-0.124525	SC_equal_RRB
NDARYZ708DAQ	0.389924	0.529003	-0.680374	SC_equal_RRB
NDARRL181FGR	0.365148	0.58558	-1.10161	RRB_over_SC
NDARGG934GH4	0.0962733	0.534314	-2.22837	RRB_over_SC
NDARMT048VCN	0.277847	0.405025	-0.618749	SC_equal_RRB
NDARWL978PAY	0.322291	0.408497	-0.406599	SC_equal_RRB
NDARED903XT5	0.336784	0.572508	-1.18079	RRB_over_SC
NDARUJ794ZY8	0.237957	0.305351	-0.309195	SC_equal_RRB
NDARZL653UFU	0.289752	0.576593	-1.44547	RRB_over_SC
NDARBG521HMZ	0.700345	0.572304	0.70275	SC_equal_RRB
NDARFC537HV0	0.213147	0.575776	-1.83789	RRB_over_SC
NDARAC029DV0	0.292305	0.626225	-1.68924	RRB_over_SC
NDARDM650YPX	0.271084	0.138685	0.725314	SC_equal_RRB
NDARLW133JV1	0.391546	0.28268	0.603464	SC_equal_RRB
NDARKC677FB5	0.269496	0.590482	-1.62227	RRB_over_SC
NDARWG511FL6	0.130366	0.251634	-0.588151	SC_equal_RRB
NDARRF733NT3	0.414976	0.351307	0.369435	SC_equal_RRB
NDARTL807AAY	0.29648	0.430964	-0.656579	SC_equal_RRB
NDARLJ035NHY	0.333575	0.379902	-0.200112	SC_equal_RRB
NDARPJ283TLN	0.134541	0.371324	-1.18627	RRB_over_SC
NDARWE612WUH	0.266287	0.653799	-1.96674	RRB_over_SC
NDARHF993YW8	0.369324	0.523693	-0.759544	SC_equal_RRB
NDAREB309ZLB	0.397274	0.459763	-0.283798	SC_equal_RRB
NDAREK828UYP	0.217322	0.702614	-2.47303	RRB_over_SC
NDARTU800MP2	0.209558	0.510825	-1.52017	RRB_over_SC
NDAREK247RY2	0.173844	0.441585	-1.34657	RRB_over_SC
NDARXU973WHW	0.269496	0.250817	0.136484	SC_equal_RRB
NDARYZ970KP4	0.255003	0.127451	0.70022	SC_equal_RRB
NDARDE425AC7	0.534403	0.267157	1.42354	SC_over_RRB
NDARMG625NYX	0.433402	0.448325	-0.037504	SC_equal_RRB
NDARKB081NAP	0.115908	0.351307	-1.17911	RRB_over_SC
NDARVD874GBM	0.653899	0.27308	2.01161	SC_over_RRB
NDARCD245HH1	0.330021	0.731005	-2.03649	RRB_over_SC
NDARZM958GVZ	0.0672878	0.249796	-0.905244	SC_equal_RRB
NDAREH813NBM	0.180607	0.39277	-1.05879	RRB_over_SC
NDARJK999FB0	0.377674	0.426062	-0.210783	SC_equal_RRB
NDARUX244TH2	0.354417	0.425858	-0.33015	SC_equal_RRB
NDARNX704PGD	0.469117	0.546364	-0.360217	SC_equal_RRB
NDARKU152KK8	0.198654	0.354575	-0.767579	SC_equal_RRB
NDARXC574AZE	0.552484	0.431781	0.664756	SC_equal_RRB
NDARDU378CXQ	0.448896	0.681781	-1.16609	RRB_over_SC
NDARFP554NFH	0.384403	0.563725	-0.88875	SC_equal_RRB
NDARTP569HPL	0.214734	0.306985	-0.437902	SC_equal_RRB
NDARZU618LRP	0.0289855	0.403186	-1.89781	RRB_over_SC
NDARUY282MTC	0.355832	0.253268	0.57083	SC_equal_RRB
NDARHY821TUX	0.488406	0.44567	0.261047	SC_equal_RRB
NDARYM120KGJ	0.333816	0.398897	-0.297217	SC_equal_RRB
NDARHG743GMN	0.33775	0.325163	0.104938	SC_equal_RRB
NDARJJ511LCD	0.317115	0.416258	-0.473588	SC_equal_RRB
NDARYZ043KYD	0.354865	0.338235	0.125874	SC_equal_RRB
NDARKD544UEY	0.359593	0.445874	-0.406992	SC_equal_RRB
NDARMX056AKM	0.17902	0.292484	-0.547739	SC_equal_RRB
NDARKE175PWG	0.13813	0.395425	-1.29248	RRB_over_SC
NDARKA938PVA	0.175431	0.280025	-0.501809	SC_equal_RRB
NDARWF997TW4	0.286577	0.14665	0.764292	SC_equal_RRB
NDARNF133MNN	0.224051	0.519812	-1.49166	RRB_over_SC
NDARWW503GF9	0.484196	0.249796	1.25347	SC_over_RRB
NDARYE680JF4	0.334196	0.430147	-0.457061	SC_equal_RRB
NDAREL612VXN	0.176432	0.300858	-0.6045	SC_equal_RRB
NDARKF491KX9	0.0885093	0.259191	-0.84401	SC_equal_RRB
NDARJK735MH6	0.414976	0.397263	0.13148	SC_equal_RRB
NDARZF655XR7	0.127812	0.21058	-0.388799	SC_equal_RRB
NDARFW084DW9	0.39472	0.362541	0.206388	SC_equal_RRB
NDARBT921BDF	0.159351	0.644404	-2.47179	RRB_over_SC
NDARCL291ZYA	0.261767	0.321487	-0.269461	SC_equal_RRB
NDARWA625RJN	0.212146	0.327819	-0.559176	SC_equal_RRB
NDARAH612AP0	0.0791925	0.327002	-1.24337	RRB_over_SC
NDARJD167MAM	0.497516	0.601307	-0.497659	SC_equal_RRB
NDARXH612KY5	0.558247	0.298203	1.38625	SC_over_RRB
NDARJG705KP8	0.311939	0.465686	-0.756323	SC_equal_RRB
NDARHE745WNC	0.387957	0.496936	-0.524518	SC_equal_RRB
NDARLZ461DG8	0.354831	0.504902	-0.737289	SC_equal_RRB
NDARFC736RC6	0.233262	0.200163	0.211147	SC_equal_RRB
NDARMU331UX4	0.274638	0.301675	-0.100231	SC_equal_RRB
NDARRB415JVA	0.444928	0.382557	0.362713	SC_equal_RRB
NDARNY519VZK	0.386218	0.0900735	1.57317	SC_over_RRB
NDARTE828ND3	0.444979	0.169118	1.46815	SC_over_RRB
NDARYC688CUJ	0.134615	0.0355392	0.552772	SC_equal_RRB
NDARKP240VP1	0.162215	0.0294118	0.727408	SC_equal_RRB
NDARGN689JYE	0.240028	0.272263	-0.127143	SC_equal_RRB
NDARPL613WTQ	0.047619	0.0667892	-0.0594964	SC_equal_RRB
NDARZE587MJA	0.16364	0.119485	0.268392	SC_equal_RRB
NDARFT536EFM	0.263177	0.192606	0.405172	SC_equal_RRB
NDARCE682YH8	0.605413	0.0919118	2.69863	SC_over_RRB
NDARXX690JKE	0.473291	0.373775	0.55505	SC_equal_RRB
NDARVW114BF0	0.127671	0.183007	-0.246758	SC_equal_RRB
NDARAT978AEM	0.206384	0.0753676	0.718154	SC_equal_RRB
NDARDM110VJH	0.167023	0.24183	-0.34758	SC_equal_RRB
NDARMC430REW	0.0730057	0.147467	-0.34579	SC_equal_RRB
NDARHK960WZE	0.273682	0.0902778	0.989416	SC_equal_RRB
NDARZH868ZU9	0.374288	0.190768	0.990013	SC_equal_RRB
NDARKW495GZT	0.0776052	0.120536	-0.182525	SC_equal_RRB
NDARGY866FY8	0.223464	0.134921	0.498237	SC_equal_RRB
NDARDM515LDZ	0.111732	0	0.618304	SC_equal_RRB
NDARDL245EJK	0.251829	0.149306	0.570621	SC_equal_RRB
NDARLR884WEL	0.214148	0.422123	-1.03711	RRB_over_SC
NDARJK648YJ8	0.212181	0.482143	-1.35807	RRB_over_SC
NDARWD793HLE	0.219289	0.0912698	0.702637	SC_equal_RRB
NDARDE187UYD	0.231815	0.117063	0.633938	SC_equal_RRB
NDARXX286RBC	0.203796	0	1.095	SC_over_RRB
NDARMK727LPF	0.398896	0.363358	0.223777	SC_equal_RRB
NDARUV244YVH	0.481056	0.406658	0.424988	SC_equal_RRB
NDARXG550EBL	0.293306	0.435458	-0.696284	SC_equal_RRB
NDARZY067ZWQ	0.584058	0.269608	1.66796	SC_over_RRB
NDARCN454KLT	0.305797	0.150735	0.84266	SC_equal_RRB
NDARBM077XNH	0.641994	0.136029	2.6596	SC_over_RRB
NDARZA363AH9	0.728916	0.322508	2.14411	SC_over_RRB
NDARUB498RMG	0.553106	0.491626	0.358101	SC_equal_RRB
NDARXD285YUC	0.589199	0.496936	0.517495	SC_equal_RRB
NDARRP189XJB	0.475845	0.352328	0.679324	SC_equal_RRB
NDAREM248MNW	0.525121	0.350286	0.945043	SC_equal_RRB
NDARGM098XDC	0.508006	0.431781	0.434448	SC_equal_RRB
NDARWC927NKN	0.564389	0.205474	1.8982	SC_over_RRB
NDARPY430XXN	0.351277	0.485703	-0.65628	SC_equal_RRB
NDARZA635KDY	0.57443	0.475694	0.551009	SC_equal_RRB
NDARAV028NM8	0.782678	0	4.0924	SC_over_RRB
NDARXV385WC3	0.632301	0.0625	2.99014	SC_over_RRB
NDARVR095FEX	0.201829	0.179563	0.155053	SC_equal_RRB
NDARTA684NW7	0.255342	0.140377	0.635042	SC_equal_RRB
NDARGN533AK7	0.330607	0.199405	0.719119	SC_equal_RRB
NDARAV465LKZ	0.126812	0	0.696383	SC_equal_RRB
NDARAW410ZUU	0.870014	0.125	3.89738	SC_over_RRB
NDARHD416WPY	0.551282	0.276786	1.46108	SC_over_RRB
NDARCG897TTC	0.746973	0.15625	3.09847	SC_over_RRB
NDARXR775PZG	0.27167	0.385417	-0.549204	SC_equal_RRB
NDARDW951LTH	0.510628	0.259425	1.34047	SC_over_RRB
NDARMX485XTB	0.298413	0.421131	-0.595659	SC_equal_RRB
NDARMB920TLK	0.326432	0.534226	-1.03617	RRB_over_SC
NDARPP156BDB	0.419151	0.344246	0.427617	SC_equal_RRB
NDARKE867PZX	0.332609	0.259921	0.416137	SC_equal_RRB
NDARPL817GMB	0.578704	0.243056	1.77772	SC_over_RRB
NDARMJ664RNV	0.742374	0.357639	2.03189	SC_over_RRB
NDARFW094CXY	0.712422	0.283234	2.26206	SC_over_RRB
NDARJK542ATY	0.469738	0.280754	1.01831	SC_over_RRB
NDARPZ445HZY	0.29648	0.171627	0.686244	SC_equal_RRB
NDARTH481BGU	0.409544	0.111111	1.58502	SC_over_RRB
NDARDJ864JDM	0.699252	0.284226	2.18873	SC_over_RRB
NDAREF082TD4	0.458799	0.393353	0.378638	SC_equal_RRB
NDARTJ425YRV	0.37764	0.129464	1.32479	SC_over_RRB
NDARFJ043HPF	0.325466	0.46627	-0.689305	SC_equal_RRB
NDARXG187UHP	0.205418	0.270629	-0.297894	SC_equal_RRB
NDARCU059UFN	0.309386	0.469975	-0.791754	SC_equal_RRB
NDARPH937FYL	0.1951	0.331291	-0.665418	SC_equal_RRB
NDARTC741LLC	0.0289855	0.130456	-0.485642	SC_equal_RRB
NDARHD132KKB	0.0289855	0.265377	-1.18425	RRB_over_SC
NDARKE477ETJ	0.0289855	0.102679	-0.341811	SC_equal_RRB
NDARCM027TAV	0	0.143849	-0.705073	SC_equal_RRB
NDARKF663HAT	0.0144928	0.151786	-0.671125	SC_equal_RRB
NDARLN166VJF	0.0289855	0.0848214	-0.249348	SC_equal_RRB
NDARVT965UFQ	0.0289855	0.0669643	-0.156886	SC_equal_RRB
NDARKH538KUP	0.0289855	0.1875	-0.781008	SC_equal_RRB
NDARDG815VYT	0.0289855	0.0178571	0.0973865	SC_equal_RRB
NDARUJ264GM0	0.0289855	0.0813492	-0.231369	SC_equal_RRB
NDARNN761ZPA	0.0289855	0.184028	-0.763029	SC_equal_RRB
NDARVM725VFL	0.0289855	0.169643	-0.688546	SC_equal_RRB
NDARET954JEC	0.0578704	0.0147059	0.263267	SC_equal_RRB
NDARXE001GRA	0.0336538	0.0459559	-0.0239339	SC_equal_RRB
NDARTA301XG2	0.628561	0.390319	1.27336	SC_over_RRB
NDARXD098XU2	0.670228	0.406658	1.4045	SC_over_RRB
NDARML476VKJ	0.331021	0.03125	1.59195	SC_over_RRB
NDARDT062EDP	0.198654	0.105801	0.520552	SC_equal_RRB
NDARPX357NH2	0.115873	0.338031	-1.11055	RRB_over_SC
NDARWG962LXY	0.540959	0.503268	0.234927	SC_equal_RRB
NDARJL520JRP	0.285576	0.457108	-0.84841	SC_equal_RRB
NDARWH885KCA	0.336163	0.283497	0.312465	SC_equal_RRB
NDARHP449CW3	0.399275	0.311275	0.495425	SC_equal_RRB
NDAREX736XB3	0.463596	0.475286	-0.0207667	SC_equal_RRB
NDARHG888PA1	0.41118	0.616626	-1.02401	RRB_over_SC
NDARLT915VY4	0.335162	0.533292	-0.986135	SC_equal_RRB
NDARBU337HLU	0.128778	0.407475	-1.4033	RRB_over_SC
NDARNR449BVC	0.212146	0.23509	-0.0790347	SC_equal_RRB
NDARTK528TD1	0.25597	0.350286	-0.448596	SC_equal_RRB
NDARPW050CTZ	0.420531	0.19424	1.21148	SC_over_RRB
NDARCB492KC5	0.391132	0.601716	-1.05062	RRB_over_SC
NDARFJ497VN8	0.11332	0.33027	-1.08358	RRB_over_SC
NDARZF795VVH	0.445894	0.380719	0.377234	SC_equal_RRB
NDAREU516BTN	0.190304	0.226511	-0.147716	SC_equal_RRB
NDARDE014WHN	0.354451	0.20384	0.819617	SC_equal_RRB
NDARET230DTN	0.303244	0.279208	0.164222	SC_equal_RRB
NDARFA723AUM	0.462974	0.274306	1.01667	SC_over_RRB
NDARRA723BT8	0.297481	0.439747	-0.696874	SC_equal_RRB
NDARWR574YYD	0.404451	0.315768	0.498959	SC_equal_RRB
NDARER103UN7	0.159351	0.281046	-0.590358	SC_equal_RRB
NDARMD729FUZ	0.291718	0.282475	0.087624	SC_equal_RRB
NDARNG752EM1	0.550897	0.512459	0.238793	SC_equal_RRB
NDARCX935WZZ	0.365735	0.257557	0.599899	SC_equal_RRB
NDARBR928GEZ	0.122636	0.337418	-1.07236	RRB_over_SC
NDARWB020XRL	0.426639	0.196691	1.23041	SC_over_RRB
NDARKA819VB8	0.334161	0.415441	-0.381094	SC_equal_RRB
NDARFG340WN3	0.416977	0.33844	0.446426	SC_equal_RRB
NDARFP586JAR	0.317736	0.297386	0.145139	SC_equal_RRB
NDARPT281TMX	0.276225	0.278391	0.0285519	SC_equal_RRB
NDAR_INVDW304PRQ	0.250828	0.347631	-0.46147	SC_equal_RRB
NDAR_INVDK205RLN	0.456832	0.289624	0.905553	SC_equal_RRB
NDAR_INVDE932XDT	0.351863	0.359069	0.00245667	SC_equal_RRB
NDAR_INVAE619CKR	0.458834	0.547998	-0.421921	SC_equal_RRB
NDAR_INVGF612LBY	0.457833	0.352941	0.582885	SC_equal_RRB
NDAR_INVKN102RN0	0.411387	0.384191	0.180583	SC_equal_RRB
NDARWC132FC0	0.242098	0.437004	-0.96944	SC_equal_RRB
NDARRW327CW4	0.528054	0.608135	-0.374887	SC_equal_RRB
NDARJG454KRE	0.199655	0.400794	-1.00171	RRB_over_SC
NDAR_INVYE465VVU	0.575293	0.439484	0.742972	SC_equal_RRB
NDAR_INVAM833PH5	0.405038	0.181548	1.19698	SC_over_RRB
NDARRU491DT5	0.0631125	0.158701	-0.455183	SC_equal_RRB
NDARTR520VFX	0.283989	0.196895	0.490727	SC_equal_RRB
NDARJC760NMK	0.384783	0.293301	0.51345	SC_equal_RRB
NDARJJ958BW7	0.469551	0.234273	1.25801	SC_over_RRB
NDARWG391KRW	0.34099	0.217525	0.679058	SC_equal_RRB
NDARWA415GLT	0.246973	0.279208	-0.127143	SC_equal_RRB
NDARXN333ECF	0.22151	0.286969	-0.299176	SC_equal_RRB
NDARAG524RC0	0.329238	0.324346	0.0650926	SC_equal_RRB
NDARKE527BFL	0.382835	0.410948	-0.105801	SC_equal_RRB
NDARCX271HZF	0.0963319	0.372141	-1.38835	RRB_over_SC
NDARMH092JRN	0.179843	0.432802	-1.27003	RRB_over_SC
NDARTX469YJ8	0.370014	0.488154	-0.57195	SC_equal_RRB
NDARWG651BT9	0.156517	0.238562	-0.385056	SC_equal_RRB
NDARXA449YUA	0.1599	0.258374	-0.470124	SC_equal_RRB
NDARXB441HE6	0.294516	0.497753	-1.01258	RRB_over_SC
NDARAN764VNZ	0.44213	0.369281	0.416968	SC_equal_RRB
NDARPF684EXP	0.105769	0.187296	-0.382372	SC_equal_RRB
NDARUV712CDQ	0.497507	0.615809	-0.57279	SC_equal_RRB
NDARMB326XK9	0.291718	0.448909	-0.774152	SC_equal_RRB
NDARTN738FYZ	0.45942	0.301675	0.856556	SC_equal_RRB
NDARGL135WAY	0.387957	0.501225	-0.546728	SC_equal_RRB
NDARXK708ACW	0.418803	0.297386	0.668455	SC_equal_RRB
NDARJB187XLU	0.445513	0.390931	0.322383	SC_equal_RRB
NDARFZ021KDE	0.320157	0.320057	0.0402801	SC_equal_RRB
NDARLH166FC9	0.388958	0.264297	0.685245	SC_equal_RRB
NDARNB766ZMQ	0.468661	0.547386	-0.367864	SC_equal_RRB
NDARCT645KF7	0.414174	0.474265	-0.27138	SC_equal_RRB
NDARFJ435GAD	0.377053	0.428309	-0.225632	SC_equal_RRB
NDARWM513KME	0.380228	0.245507	0.737339	SC_equal_RRB
NDARCJ411GGE	0.163527	0.545547	-1.9383	RRB_over_SC
NDAREC331ETJ	0.260766	0.502247	-1.2106	RRB_over_SC
NDARTW493CNY	0.41118	0.479371	-0.313321	SC_equal_RRB
NDARUF918RNH	0.550897	0.444036	0.593082	SC_equal_RRB
NDARDW863DPZ	0.358592	0.441381	-0.388907	SC_equal_RRB
NDARBA893BXN	0.214734	0.415441	-0.999476	SC_equal_RRB
NDARDE409NM7	0.45942	0.564747	-0.505606	SC_equal_RRB
NDARCE678FD8	0.314527	0.309641	0.065068	SC_equal_RRB
NDARLK700AKC	0.374644	0.530637	-0.767954	SC_equal_RRB
NDARAC104EF9	0.180607	0.438113	-1.29357	RRB_over_SC
NDARRK448JGM	0.324964	0.358864	-0.135766	SC_equal_RRB
NDARFA192RC1	0.460421	0.384191	0.434476	SC_equal_RRB
NDARAV341BWD	0.294893	0.264502	0.197129	SC_equal_RRB
NDARKA097MHG	0.32265	0.194853	0.701484	SC_equal_RRB
NDARFP316KZA	0.200242	0.548203	-1.76194	RRB_over_SC
NDAREM602AU7	0.444306	0.352941	0.512846	SC_equal_RRB
NDARFD170GM6	0.493768	0.562908	-0.318239	SC_equal_RRB
NDARGB935NEY	0.226018	0.176879	0.294201	SC_equal_RRB
NDARYY305FGK	0.285576	0.254085	0.202824	SC_equal_RRB
NDARVF993NTA	0.375052	0.505719	-0.636818	SC_equal_RRB
NDARRK396WJB	0.636818	0.566585	0.403428	SC_equal_RRB
NDARYL948PL7	0.211146	0.45098	-1.20208	RRB_over_SC
NDARUU706YXD	0.567943	0.348652	1.17524	SC_over_RRB
NDARFX334UGX	0.246273	0.133578	0.623288	SC_equal_RRB
NDARDF375MY7	0.324879	0.206291	0.653804	SC_equal_RRB
NDARFH796JXX	0.463975	0.354575	0.606228	SC_equal_RRB
NDARCD826TYB	0.225052	0.488154	-1.32255	RRB_over_SC
NDARKD619RWW	0.381815	0.576797	-0.969835	SC_equal_RRB
NDARZV561DRG	0.209558	0.502042	-1.47469	RRB_over_SC
NDARCC963LDY	0.2804	0.574142	-1.4812	RRB_over_SC
NDARFW055KRH	0.31294	0.338235	-0.091212	SC_equal_RRB
NDARBY977MB6	0.37764	0.404003	-0.0967429	SC_equal_RRB
NDARFU308YGP	0.229227	0.221814	0.0781504	SC_equal_RRB
NDARFT140LYA	0.476501	0.652165	-0.869807	SC_equal_RRB
NDARCU550TWX	0.165493	0.447508	-1.42048	RRB_over_SC
NDARVB486WUU	0.392167	0.304534	0.493519	SC_equal_RRB
NDARTX060WJL	0.349689	0.45098	-0.48471	SC_equal_RRB
NDARVP258PH5	0.717012	0.250613	2.45474	SC_over_RRB
NDAR_INVFE585UJ9	0.132954	0.579453	-2.27216	RRB_over_SC
NDARJJ994VYL	0.157764	0.41973	-1.31667	RRB_over_SC
NDARHJ407BAZ	0.180573	0.267157	-0.408559	SC_equal_RRB
NDARMV959ML2	0.0119048	0.282067	-1.35911	RRB_over_SC
NDAR_INVPH784ZUE	0.358592	0.153391	1.10228	SC_over_RRB
NDARRB738XRM	0.401829	0.465686	-0.290883	SC_equal_RRB
NDARER893JE2	0.309386	0.359069	-0.217488	SC_equal_RRB
NDARPV982TR3	0.219876	0.205474	0.114337	SC_equal_RRB
NDARPD761LH8	0.0621118	0.359069	-1.49785	RRB_over_SC
NDARXD318FAA	0.0791925	0.185662	-0.511523	SC_equal_RRB
NDARWK795VUM	0.463561	0.50817	-0.191216	SC_equal_RRB
NDARKC401JFT	0.37864	0.753676	-1.90214	RRB_over_SC
NDARJA070TAE	0.230193	0.363358	-0.649749	SC_equal_RRB
NDARTD729ZKV	0.120083	0.208129	-0.41613	SC_equal_RRB
NDARXA674XUX	0.373464	0.487132	-0.548797	SC_equal_RRB
NDARGK059JYB	0.328399	0.37643	-0.208934	SC_equal_RRB
NDARXR426GK0	0.165493	0.371119	-1.02495	RRB_over_SC
NDARDP357XH9	0.172257	0.170752	0.0475581	SC_equal_RRB
NDARXD600LD8	0.33323	0.228145	0.583882	SC_equal_RRB
NDARYU588NYQ	0.628088	0.571487	0.332842	SC_equal_RRB
NDARNA250NL0	0.297447	0.452002	-0.760507	SC_equal_RRB
NDARPC160VGU	0.28913	0.408292	-0.577245	SC_equal_RRB
NDARWW002TUW	0.189924	0.237337	-0.205733	SC_equal_RRB
NDARXR631MLR	0.257591	0.134395	0.677662	SC_equal_RRB
NDARWM618WXZ	0.330021	0.152574	0.95857	SC_equal_RRB
NDARRK486AGP	0.227019	0.137868	0.50138	SC_equal_RRB
NDARVR450BV2	0.22151	0.32884	-0.515979	SC_equal_RRB
NDARZL540JL7	0.352243	0.437908	-0.403803	SC_equal_RRB
NDARVH320CNG	0.313941	0.263685	0.299986	SC_equal_RRB
NDARDE152NJJ	0.24372	0.444853	-1.00168	RRB_over_SC
NDARYW571CUN	0.256625	0.216912	0.245398	SC_equal_RRB
NDARRC930HE2	0.424707	0.433415	-0.00532605	SC_equal_RRB
NDARLL663GFQ	0.143892	0.257353	-0.547723	SC_equal_RRB
NDARWW577VFF	0.604279	0.103145	2.63459	SC_over_RRB
NDARUG202VZD	0.407591	0.442198	-0.139423	SC_equal_RRB
NDARDT057AX5	0.175431	0.320874	-0.713325	SC_equal_RRB
NDARDU064ED4	0.328348	0.492443	-0.809905	SC_equal_RRB
NDARNM963AVA	0.327279	0.171569	0.84602	SC_equal_RRB
NDARMX781YK4	0.495514	0.471814	0.162483	SC_equal_RRB
NDARDM785BYN	0.569531	0.251225	1.68792	SC_over_RRB
NDARFE664RE3	0.364316	0.153595	1.13086	SC_over_RRB
NDARWM610EX5	0.349275	0.250613	0.550631	SC_equal_RRB
NDARCL909WMZ	0.486818	0.351103	0.742487	SC_equal_RRB
NDARXV302LNN	0.414174	0.303309	0.613813	SC_equal_RRB
NDARPH525ZHK	0.609152	0.154412	2.39437	SC_over_RRB
NDARNW646MKN	0.522533	0.380515	0.775121	SC_equal_RRB
NDARBZ266KKT	0.495169	0.181168	1.66563	SC_over_RRB
NDARLW016CNU	0.284576	0.252247	0.207161	SC_equal_RRB
NDARWD946NH8	0.330662	0.18893	0.773643	SC_equal_RRB
NDARMC427FNP	0.544134	0.241013	1.6093	SC_over_RRB
NDARJD941JDZ	0.366356	0.0502451	1.67656	SC_over_RRB
NDARNV022CZR	0.629986	0.30433	1.72598	SC_over_RRB
NDARAW120AYP	0.384793	0.147467	1.26862	SC_over_RRB
NDARXR837FX0	0.376052	0.262663	0.626883	SC_equal_RRB
NDARAU913JYU	0.45942	0.444853	0.115193	SC_equal_RRB
NDARYH356DEA	0.395655	0.403186	0.000770073	SC_equal_RRB
NDARAE105JM1	0.381944	0.0910948	1.54576	SC_over_RRB
NDARRK017HC5	0.211146	0.282884	-0.33169	SC_equal_RRB
NDARKN597EV6	0.510594	0.659926	-0.733467	SC_equal_RRB
NDARJC703LKK	0.592995	0.293913	1.58838	SC_over_RRB
NDARKR744GC6	0.262733	0.50817	-1.23108	RRB_over_SC
NDARPP329PVC	0.190304	0.0441176	0.796702	SC_equal_RRB
NDAR_INVXY197RWR	0.271084	0.412786	-0.693957	SC_equal_RRB
NDARMN297JHH	0.576294	0.439542	0.747851	SC_equal_RRB
NDARZE730LV9	0.126812	0.209763	-0.38975	SC_equal_RRB
NDARCC077YMN	0.278226	0.104984	0.936799	SC_equal_RRB
NDARUJ924JDJ	0.19962	0.327002	-0.619803	SC_equal_RRB
NDARBN232ZJ9	0.204417	0.675654	-2.40025	RRB_over_SC
NDARRE943FVZ	0.437578	0.475286	-0.155485	SC_equal_RRB
NDARRK991ZH6	0.622947	0.461397	0.876255	SC_equal_RRB
NDARMF354KET	0.254003	0.540441	-1.44339	RRB_over_SC
NDARLC480XX0	0.173844	0.227328	-0.237172	SC_equal_RRB
NDARPM077PXM	0.242098	0.217729	0.165947	SC_equal_RRB
NDARWV626ZG4	0.365148	0.165645	1.07277	SC_over_RRB
NDARAV154PRV	0.250828	0.211601	0.242878	SC_equal_RRB
NDARXN574HJL	0.1294	0.223856	-0.449323	SC_equal_RRB
NDARAP366XXC	0.280435	0.161356	0.656343	SC_equal_RRB
NDARHR630BVT	0.502657	0.306168	1.05716	SC_over_RRB
NDARJC787TTW	0.328054	0.341708	-0.0309326	SC_equal_RRB
NDARZA280HXG	0.382436	0.617443	-1.17708	RRB_over_SC
NDARRY357WK7	0.325466	0.603554	-1.40015	RRB_over_SC
NDARKY108UWD	0.230057	0.272059	-0.177717	SC_equal_RRB
NDARPP823RU7	0.245273	0.313725	-0.314678	SC_equal_RRB
NDARNP153TEF	0.481643	0.60723	-0.610517	SC_equal_RRB
NDARUK002PXD	0.385404	0.508987	-0.600137	SC_equal_RRB
NDARMJ745PN6	0.409213	0.341708	0.389303	SC_equal_RRB
NDARVG650VK9	0.230814	0.338235	-0.516451	SC_equal_RRB
NDARUH502PNW	0.391546	0.216708	0.945062	SC_equal_RRB
NDARGV970GGA	0.506453	0.412786	0.524763	SC_equal_RRB
NDARRP358CRH	0.208558	0.256536	-0.208662	SC_equal_RRB
NDARWW895DZH	0.173844	0.433619	-1.30533	RRB_over_SC
NDARCT510WFF	0.473292	0.285335	1.01299	SC_over_RRB
NDARJN998FML	0.252036	0.42402	-0.850751	SC_equal_RRB
NDARVX968XL2	0.520324	0.372141	0.807047	SC_equal_RRB
NDARXA378YLL	0.394099	0.408292	-0.0337257	SC_equal_RRB
NDARHU779HUZ	0.535818	0.346201	1.02158	SC_over_RRB
NDARWL094YY8	0.470738	0.401348	0.399062	SC_equal_RRB
NDARHG482AMB	0.172257	0.222018	-0.217894	SC_equal_RRB
NDARHK421ZU1	0.238544	0.329657	-0.43201	SC_equal_RRB
NDARYN406DAA	0.462353	0.262663	1.07374	SC_over_RRB
NDARDJ896GB0	0.335783	0.555147	-1.09608	RRB_over_SC
NDARYP731DJY	0.382816	0.340891	0.25685	SC_equal_RRB
NDARWT386TYD	0.40245	0.322508	0.453696	SC_equal_RRB
NDARMM784HN1	0.306211	0.189951	0.641749	SC_equal_RRB
NDARKL624BHL	0.4304	0.452614	-0.0752576	SC_equal_RRB
NDARCZ351YY0	0.125224	0.358047	-1.16577	RRB_over_SC
NDARJW531AVE	0.577881	0.487541	0.507539	SC_equal_RRB
NDARKV898ZR0	0.253037	0.222835	0.196146	SC_equal_RRB
NDARBA568DJL	0.35383	0.661765	-1.55469	RRB_over_SC
NDARDZ722PUH	0.474914	0.405842	0.397414	SC_equal_RRB
NDARWX227NL9	0.410214	0.60192	-0.952871	SC_equal_RRB
NDARPA658DBY	0.370014	0.158701	1.13393	SC_over_RRB
NDARGB597EU4	0.267495	0.536969	-1.35555	RRB_over_SC
NDARGB805NNA	0.59334	0.325776	1.42519	SC_over_RRB
NDARCF780LYZ	0.275259	0.520221	-1.22862	RRB_over_SC
NDARTH976TJZ	0.406004	0.32884	0.439314	SC_equal_RRB
NDARJN863MJ3	0.341339	0.149101	1.03515	SC_over_RRB
NDARYT097NZT	0.578882	0.180147	2.10438	SC_over_RRB
NDARNV189ZXP	0.335783	0.233252	0.570664	SC_equal_RRB
NDARGE882MRE	0.322472	0.370302	-0.207898	SC_equal_RRB
NDARUW215GEJ	0.180607	0.318423	-0.673833	SC_equal_RRB
NDARPA982GU1	0.275845	0.275735	0.0403351	SC_equal_RRB
NDARFX243CC1	0.478088	0.258374	1.17742	SC_over_RRB
NDARAM309EE3	0.143892	0.19424	-0.220932	SC_equal_RRB
NDARNF834ZV8	0.0859213	0.149101	-0.287375	SC_equal_RRB
NDARFD719YNN	0.54472	0.524714	0.143356	SC_equal_RRB
NDAR_INVEE446HBT	0.268496	0.45098	-0.905125	SC_equal_RRB
NDAR_INVBL519ANE	0.377053	0.301879	0.429009	SC_equal_RRB
NDAR_INVMK377ZJU	0.496135	0.227328	1.43162	SC_over_RRB
NDAR_INVLW058EH0	0.43461	0.458742	-0.0851871	SC_equal_RRB
NDAR_INVEC721GAY	0.481021	0.625408	-0.707858	SC_equal_RRB
NDAR_INVFB843PU1	0.241097	0.381536	-0.687413	SC_equal_RRB
NDAR_INVMB762XT8	0.468737	0.58027	-0.53774	SC_equal_RRB
NDAR_INVJV877APG	0.131988	0.249592	-0.569177	SC_equal_RRB
NDAR_INVYX045HYT	0.370531	0.452002	-0.38208	SC_equal_RRB
NDAR_INVLK396JZ4	0.351863	0.359069	0.00245667	SC_equal_RRB
NDAR_INVCM124HU2	0.456832	0.289624	0.905553	SC_equal_RRB
NDAR_INVMJ166UY4	0.413354	0.236928	0.953282	SC_equal_RRB
NDAR_INVJF825WEW	0.241718	0.47692	-1.17809	RRB_over_SC
NDAR_INVNY931ZKC	0.270083	0.274714	0.0157848	SC_equal_RRB
NDAR_INVXA661ULQ	0.362181	0.426675	-0.294179	SC_equal_RRB
NDAR_INVNW679EBV	0.0766046	0.372958	-1.49472	RRB_over_SC
NDAR_INVFD602VXN	0.0263975	0.353962	-1.65634	RRB_over_SC
NDARKB353XEK	0.28078	0.0919118	1.01771	SC_over_RRB
NDARDM419MN1	0.0144928	0.157067	-0.698471	SC_equal_RRB
NDARRU847ER9	0.479055	0.378881	0.558455	SC_equal_RRB
NDARXU163YY6	0.150035	0.354779	-1.02038	RRB_over_SC
NDARBR933XAP	0.328088	0.589665	-1.31465	RRB_over_SC
NDARBR817CJ3	0.273671	0.27165	0.0502303	SC_equal_RRB
NDARYW083NND	0.459834	0.174224	1.51863	SC_over_RRB
NDARZC666CA7	0.178019	0.457721	-1.4085	RRB_over_SC
NDARUL227NTB	0.384817	0.096201	1.53419	SC_over_RRB
NDARHD093VMP	0.398309	0.321078	0.439658	SC_equal_RRB
NDARBB407MZ8	0.31294	0.265114	0.287401	SC_equal_RRB
NDARMM400AXQ	0.265942	0.235907	0.195284	SC_equal_RRB
NDARYJ844HZP	0.290752	0.351307	-0.273783	SC_equal_RRB
NDARLJ054UB3	0.0144928	0.264502	-1.25476	RRB_over_SC
NDARLL685AEL	0.188337	0.418913	-1.15414	RRB_over_SC
NDARJT131REN	0.052795	0.0900735	-0.15326	SC_equal_RRB
NDARVZ330LF5	0.506418	0.208946	1.58005	SC_over_RRB
NDARMD722YFT	0.3951	0.422181	-0.10046	SC_equal_RRB
NDARZC480NT5	0.281988	0.629493	-1.75959	RRB_over_SC
NDARGZ073RCR	0.143892	0.331291	-0.930567	SC_equal_RRB
NDARUD158FGD	0.347067	0.291258	0.328737	SC_equal_RRB
NDARDT715YD5	0.293892	0.275735	0.13378	SC_equal_RRB
NDARZW095HX7	0.307212	0.119485	1.0118	SC_over_RRB
NDARZR912LZ0	0.22864	0.493464	-1.33147	RRB_over_SC
NDAR_INVWG590KBA	0.0289855	0.501225	-2.40545	RRB_over_SC
NDARKU497NNH	0.425293	0.452206	-0.0995859	SC_equal_RRB
NDARHU027BDX	0.360594	0.246324	0.631444	SC_equal_RRB
NDARDA651DHN	0.359006	0.43893	-0.374072	SC_equal_RRB
NDARPZ190CZ2	0.27167	0.718137	-2.272	RRB_over_SC
NDARRE460ZT1	0.221498	0.380719	-0.784668	SC_equal_RRB
NDARJP240LE1	0.289717	0.596609	-1.5493	RRB_over_SC
NDARZK045LMV	0.198654	0.410948	-1.05947	RRB_over_SC
NDARHB773MTE	0.286542	0.54902	-1.31932	RRB_over_SC
NDARBC603BG6	0.301035	0.450163	-0.732407	SC_equal_RRB
NDARMA535VWX	0.372878	0.188113	0.996461	SC_equal_RRB
NDARNK391NVN	0.472912	0.315768	0.853444	SC_equal_RRB
NDARFX783YJD	0.399275	0.422386	-0.0798978	SC_equal_RRB
NDARVY376ZXN	0.334161	0.465891	-0.642316	SC_equal_RRB
NDARUN423TUE	0.281401	0.310458	-0.110687	SC_equal_RRB
NDARTD295KJ5	0.358006	0.481209	-0.598172	SC_equal_RRB
NDARXT231GMA	0.172878	0.270629	-0.466382	SC_equal_RRB
NDARTZ936PVX	0.213734	0.431781	-1.08926	RRB_over_SC
NDARFF990YDE	0.503278	0.356413	0.800217	SC_equal_RRB
NDARYP820RML	0.220876	0.348652	-0.621845	SC_equal_RRB
NDARDW608VHL	0.264355	0.341708	-0.360761	SC_equal_RRB
NDARRA178MF3	0.0144928	0.477941	-2.35993	RRB_over_SC
NDARZM644EL6	0.348654	0.292279	0.331668	SC_equal_RRB
NDARTA821NNE	0.401863	0.25674	0.791199	SC_equal_RRB
NDARCF258PJK	0.382436	0.599265	-1.08295	RRB_over_SC
NDAR_INVZG643ERA	0.289752	0.491626	-1.00552	RRB_over_SC
NDARBX132YPR	0.217322	0.408292	-0.949061	SC_equal_RRB
NDARDF110XJM	0.250449	0.202819	0.286388	SC_equal_RRB
NDARJJ419YMT	0.586025	0.461397	0.685076	SC_equal_RRB
NDARTE113ZDV	0.320669	0.132761	1.01273	SC_over_RRB
NDARGL499RV8	0.344134	0.286356	0.338932	SC_equal_RRB
NDARTL610CWF	0.423085	0.613154	-0.944393	SC_equal_RRB
NDARLW007CRY	0.448102	0.451797	0.0206313	SC_equal_RRB
NDARDX004UY6	0.276846	0.353758	-0.358479	SC_equal_RRB
NDARFL561YPK	0.328433	0.666054	-1.7084	RRB_over_SC
NDAR_INVRG019BVF	0.364182	0.484886	-0.585226	SC_equal_RRB
NDARZJ730GCB	0.180607	0.301675	-0.587111	SC_equal_RRB
NDARND034HVY	0.222498	0.39277	-0.841884	SC_equal_RRB
NDARAY284UAP	0.261767	0.54616	-1.4328	RRB_over_SC
NDARZX085MGK	0.250449	0.615809	-1.85204	RRB_over_SC
NDARDD691BFY	0.414355	0.318423	0.536489	SC_equal_RRB
NDAR_INVNL632TUM	0.151622	0.222222	-0.325797	SC_equal_RRB
NDAREW364ZMU	0.334231	0.447508	-0.546776	SC_equal_RRB
NDARCX855FP1	0.318116	0.117851	1.07672	SC_over_RRB
NDARPZ510UZX	0.209558	0.176091	0.213054	SC_equal_RRB
NDARVX069XMR	0.36118	0.102679	1.37826	SC_over_RRB
NDARTG677XRH	0.537992	0.250992	1.52582	SC_over_RRB
NDARAZ717XTA	0.293927	0.67116	-1.91351	RRB_over_SC
NDARBY033ZRU	0.39472	0.411765	-0.0484884	SC_equal_RRB
NDARBW240CLP	0.529915	0.434232	0.5352	SC_equal_RRB
NDARMT225ZCA	0.233782	0.0814951	0.828292	SC_equal_RRB
NDARDW323KJW	0.404451	0.173407	1.23609	SC_over_RRB
NDARHC357AZ6	0.233782	0.116217	0.648503	SC_equal_RRB
NDARBV204XDH	0.0750173	0.0710784	0.0601598	SC_equal_RRB
NDARRP726DKW	0.495514	0.342525	0.831931	SC_equal_RRB
NDARHJ668JGF	0.234369	0.427696	-0.961267	SC_equal_RRB
NDARDY038UHZ	0.203416	0.117063	0.486891	SC_equal_RRB
NDARYA786MN4	0.740919	0.133929	3.1827	SC_over_RRB
NDARVH541ZRY	0.208972	0.223214	-0.0339818	SC_equal_RRB
NDARVP187MGY	0.423085	0.205357	1.16714	SC_over_RRB
NDARHK489RDE	0.325797	0.495098	-0.836859	SC_equal_RRB
NDAREA301NT1	0.621836	0.28268	1.79588	SC_over_RRB
NDARVK465ZKJ	0.136812	0.531658	-2.00472	RRB_over_SC
NDARJL150MVG	0.0923671	0.291462	-0.991132	SC_equal_RRB
NDARLF840EUN	0.195749	0.254085	-0.262294	SC_equal_RRB
NDARUC934ZEP	0.29256	0.442198	-0.735043	SC_equal_RRB
NDARXR853XGU	0.524831	0.416258	0.601944	SC_equal_RRB
NDAREM424YPU	0.174845	0.102679	0.413434	SC_equal_RRB
NDARHM640PT5	0.437578	0.174107	1.40399	SC_over_RRB
NDAREW683NRL	0.139717	0.109127	0.198157	SC_equal_RRB
NDARHK737JB7	0.217909	0.260913	-0.182905	SC_equal_RRB
NDARMA423CK4	0.406591	0.179563	1.21529	SC_over_RRB
NDARFY828GJE	0.649758	0.440972	1.12084	SC_over_RRB
NDARKC385LXP	0	0	0.0397649	SC_equal_RRB
NDARGH201YWG	0	0	0.0397649	SC_equal_RRB
NDARGG622VM8	0.109144	0.0868056	0.155433	SC_equal_RRB
NDARJK346CEA	0.250534	0.470792	-1.10071	RRB_over_SC
NDARTJ274DFQ	0.456909	0.0753676	2.01535	SC_over_RRB
NDARRL928PL0	0.245726	0.321691	-0.353573	SC_equal_RRB
NDARMU914RMX	0.397308	0.790237	-1.99478	RRB_over_SC
NDARVM585CF7	0.179986	0.241217	-0.277284	SC_equal_RRB
NDARZW830BZE	0	0	0.0397649	SC_equal_RRB
NDARNN894YFG	0.142628	0.0588235	0.473698	SC_equal_RRB
NDARRP623CLL	0.453692	0.427696	0.17437	SC_equal_RRB
NDARBV748HRY	0.168081	0.269812	-0.486987	SC_equal_RRB
NDARHH723EYT	0.225431	0.325368	-0.477696	SC_equal_RRB
NDARDH314CXL	0.50842	0.46344	0.272667	SC_equal_RRB
NDARTC847GEH	0.260145	0.286356	-0.0959547	SC_equal_RRB
NDARRZ489ABM	0.431435	0.223652	1.11565	SC_over_RRB
NDARUN010ZDN	0.0750173	0.363358	-1.45324	RRB_over_SC
NDARNM075HZ6	0.493547	0.225286	1.4288	SC_over_RRB
NDARCL696BZ5	0.515183	0.157067	1.89406	SC_over_RRB
NDARMW279UHA	0.399862	0.417279	-0.050421	SC_equal_RRB
NDARJB496RA5	0.0621118	0.294935	-1.16577	RRB_over_SC
NDARCC608DFP	0.309765	0.366013	-0.25148	SC_equal_RRB
NDARCC119KMM	0.0521724	0	0.309909	SC_equal_RRB
NDARAW094GEC	0.593375	0.234069	1.90022	SC_over_RRB
NDARPT172FP7	0.458765	0.258374	1.07737	SC_over_RRB
NDARJL403NHA	0.563768	0.210784	1.86748	SC_over_RRB
NDARLF253ECK	0.646135	0.226307	2.2136	SC_over_RRB
NDARVM787WP6	0.273671	0.140377	0.729951	SC_equal_RRB
NDARVK135NA7	0.194479	0.162698	0.204322	SC_equal_RRB
NDARGB801BNL	0.4951	0.367851	0.698647	SC_equal_RRB
NDARNK475AAV	0.423085	0.287786	0.74033	SC_equal_RRB
NDARFE838DXD	0.152001	0.121324	0.198612	SC_equal_RRB
NDARXZ339MZR	0.362181	0.510008	-0.725671	SC_equal_RRB
NDARMC271PPJ	0.339337	0.366013	-0.0983588	SC_equal_RRB
NDARBE782BTG	0.0750173	0.417075	-1.73138	RRB_over_SC
NDAREU319DK7	0.168703	0.380719	-1.05804	RRB_over_SC
NDARRG325BZ3	0.464922	0.161152	1.61266	SC_over_RRB
NDARHD071FU5	0.349181	0.260008	0.501493	SC_equal_RRB
NDARPX596EG0	0.488248	0.0588235	2.26328	SC_over_RRB
NDAREA900FFP	0.426994	0.209763	1.16457	SC_over_RRB
NDARKN596MZK	0.410791	0.219363	1.03096	SC_over_RRB
NDARUE875TH3	0.314103	0.50143	-0.930198	SC_equal_RRB
NDARZY238DKM	0.411859	0.536765	-0.606985	SC_equal_RRB
NDARUB021KPZ	0.371439	0.119485	1.34436	SC_over_RRB
NDARMT373TUF	0.482372	0.195874	1.52322	SC_over_RRB
NDARGH917JMC	0.201567	0.136029	0.379112	SC_equal_RRB
NDARGM805FCF	0.284188	0.104779	0.968726	SC_equal_RRB
NDARAG440JWP	0.456375	0.150735	1.62234	SC_over_RRB
NDARLE579FXW	0.474359	0.327002	0.802767	SC_equal_RRB
NDARXB794ZCH	0.474359	0.329657	0.789019	SC_equal_RRB
NDARPH742BCT	0.208972	0.297123	-0.416674	SC_equal_RRB
NDARCH056PKP	0.363768	0.342525	0.149762	SC_equal_RRB
NDARJV972UEH	0.448482	0.345997	0.570423	SC_equal_RRB
NDARRL233JXR	0.51539	0.331845	0.990142	SC_equal_RRB
NDARCK289MH9	0.180573	0.447917	-1.34452	RRB_over_SC
NDARZN211ULC	0.299034	0.228175	0.406667	SC_equal_RRB
NDARDA487RHJ	0.416908	0.239583	0.957936	SC_equal_RRB
NDARGV112HJ6	0.265908	0	1.41661	SC_over_RRB
NDARJA604VNB	0.118496	0.0208333	0.545451	SC_equal_RRB
NDARBB687RTW	0.193513	0.215686	-0.0750474	SC_equal_RRB
NDARGJ774RBE	0.15421	0.168096	-0.0321386	SC_equal_RRB
NDARNF292KX5	0.133954	0.147263	-0.0291459	SC_equal_RRB
NDARRG961ERB	0.231781	0.246528	-0.0365949	SC_equal_RRB
NDARGY241UU5	0.0289855	0.27877	-1.25359	RRB_over_SC
NDARRJ321UBR	0.0289855	0.0848214	-0.249348	SC_equal_RRB
NDARFH795CDR	0.0673077	0.0606618	0.0741769	SC_equal_RRB
NDARHF548UMW	0.342547	0.510621	-0.830508	SC_equal_RRB
NDARJZ207PA0	0.137129	0.213235	-0.354306	SC_equal_RRB
NDARFE295WPT	0.227605	0.682802	-2.3172	RRB_over_SC
NDARNT891UUD	0.28913	0.27308	0.122872	SC_equal_RRB
NDARNE494CKV	0.197654	0.242851	-0.194265	SC_equal_RRB
NDARHX274AFB	0.51677	0.434641	0.465025	SC_equal_RRB
NDARLG884HNH	0.15421	0.0814951	0.416275	SC_equal_RRB
NDARFX414AHK	0.240511	0.298203	-0.258958	SC_equal_RRB
NDARHU658FF2	0.277226	0.61152	-1.69118	RRB_over_SC
NDARAX147CWP	0.146825	0.142361	0.0628806	SC_equal_RRB
NDARNX466MBV	0.256625	0.371119	-0.553074	SC_equal_RRB
NDARLP516LTZ	0.504279	0.212623	1.54993	SC_over_RRB
NDARVU564DGH	0.214734	0.340891	-0.61346	SC_equal_RRB
NDARHK897GZX	0.381228	0.472631	-0.433508	SC_equal_RRB
NDARFG076PA2	0.0833333	0.343546	-1.30759	RRB_over_SC
NDARHJ268NCJ	0.343513	0.289011	0.321968	SC_equal_RRB
NDARHF021MDM	0.193478	0.324551	-0.638916	SC_equal_RRB
NDARZU630APN	0.298482	0.284518	0.112068	SC_equal_RRB
NDARLX868UYQ	0.281401	0.449346	-0.829841	SC_equal_RRB
NDARCM359HZT	0.188337	0.145833	0.259844	SC_equal_RRB
NDARYA419EP1	0.122636	0.140523	-0.0528501	SC_equal_RRB
NDARYM862JK7	0.237543	0.452002	-1.07068	RRB_over_SC
NDARUT647UHX	0.290718	0.314747	-0.084655	SC_equal_RRB
NDARVC261KJR	0.0750173	0.255719	-0.895892	SC_equal_RRB
NDARYU414ZB8	0.178399	0.270629	-0.437794	SC_equal_RRB
NDARUV688UVA	0.306211	0.148284	0.857495	SC_equal_RRB
NDARRM930RKP	0.340925	0.412786	-0.332325	SC_equal_RRB
NDARED014HTN	0.147447	0.245302	-0.466923	SC_equal_RRB
NDAREP334MNM	0.135542	0.264706	-0.629035	SC_equal_RRB
NDARLF788PED	0.220876	0.217729	0.0560634	SC_equal_RRB
NDARRP858PGV	0.267288	0.192606	0.426459	SC_equal_RRB
NDARDU821EVH	0.378205	0.316381	0.359886	SC_equal_RRB
NDARPG146EU0	0.316417	0.189951	0.694596	SC_equal_RRB
NDARYJ344FPF	0.351829	0.247141	0.581831	SC_equal_RRB
NDARZD041CT9	0.531339	0.337418	1.04387	SC_over_RRB
NDARZR422XVG	0.285542	0.354779	-0.318741	SC_equal_RRB
NDARYF794DKF	0.516026	0.476103	0.246481	SC_equal_RRB
NDARPC934DTN	0.552172	0.604575	-0.231572	SC_equal_RRB
NDARAV261LH3	0.415355	0.161969	1.35178	SC_over_RRB
NDARFY333KAN	0.292201	0.17402	0.651696	SC_equal_RRB
NDARLP025UHA	0.236645	0.314747	-0.364637	SC_equal_RRB
NDARFP752YFQ	0.32902	0.411969	-0.389737	SC_equal_RRB
NDARNL508ER6	0.480055	0.441381	0.240018	SC_equal_RRB
NDARUK962BY0	0.52864	0.353758	0.945289	SC_equal_RRB
NDARZV756YMA	0.224051	0.283497	-0.268039	SC_equal_RRB
NDAREB005TDJ	0.47588	0.23223	1.30136	SC_over_RRB
NDARPL472LAB	0.488248	0.0588235	2.26328	SC_over_RRB
NDARTF164ULZ	0.299448	0.323529	-0.0849269	SC_equal_RRB
NDARVD434KG3	0.050207	0.298407	-1.24539	RRB_over_SC
NDARPX484NR1	0.11432	0.370507	-1.28674	RRB_over_SC
NDARCE211BX8	0.0776052	0.233252	-0.766157	SC_equal_RRB
NDARCT259HZE	0.103002	0.343546	-1.20575	RRB_over_SC
NDARMK577WDH	0.338958	0.21058	0.704493	SC_equal_RRB
NDARGY144VR4	0.700932	0.23509	2.45185	SC_over_RRB
NDARCU019ZVY	0.121049	0.441381	-1.61888	RRB_over_SC
NDARDW777YPT	0.205383	0.52308	-1.60524	RRB_over_SC
NDARKV257KJ6	0.183161	0.337418	-0.758966	SC_equal_RRB
NDARVL071VVL	0.177019	0.190768	-0.0314279	SC_equal_RRB
NDARCY843HKN	0.117495	0.252451	-0.659025	SC_equal_RRB
NDARNN244JF4	0.30521	0.47018	-0.81443	SC_equal_RRB
NDARWM539ZCR	0.809075	0.465482	1.81886	SC_over_RRB
NDARHW334NJ9	0.240028	0.237541	0.0526457	SC_equal_RRB
NDARWH958UTE	0.179607	0.331291	-0.745642	SC_equal_RRB
NDARHR780MTC	0.407626	0.265319	0.776619	SC_equal_RRB
NDARDD457EVL	0.578882	0.646038	-0.30796	SC_equal_RRB
NDARWT085EDM	0.349655	0.240196	0.606533	SC_equal_RRB
NDARAJ281NWF	0.482643	0.558415	-0.352575	SC_equal_RRB
NDARPB170XUW	0.520945	0.160335	1.90697	SC_over_RRB
NDARGY642FFQ	0.303244	0.170139	0.728969	SC_equal_RRB
NDARNH548MY1	0.155176	0.459559	-1.5363	RRB_over_SC
NDARWF411JW5	0.309386	0.329453	-0.0641393	SC_equal_RRB
NDAREZ550UCM	0.400463	0.194853	1.10439	SC_over_RRB
NDARBT057HZQ	0.235335	0.400735	-0.816664	SC_equal_RRB
NDARLU634UMC	0.126812	0.175245	-0.211019	SC_equal_RRB
NDARCV796KHM	0.591753	0.402369	1.02038	SC_over_RRB
NDARVU608ATT	0.381815	0.624387	-1.21625	RRB_over_SC
NDARJV410MX7	0.364182	0.270629	0.524174	SC_equal_RRB
NDARFU302VCT	0.185749	0.271446	-0.403968	SC_equal_RRB
NDARXJ104WA9	0.357005	0.591708	-1.1755	RRB_over_SC
NDARZV547EWF	0.0859213	0.185662	-0.476682	SC_equal_RRB
NDARVM800TZY	0.526087	0.466503	0.348284	SC_equal_RRB
NDARJH971JH5	0.41853	0.594363	-0.87068	SC_equal_RRB
NDARNC932XG7	0.2157	0.344363	-0.626436	SC_equal_RRB
NDARZJ274GGK	0.371795	0.48223	-0.53206	SC_equal_RRB
NDARKU453RW7	0.329641	0.156863	0.934395	SC_equal_RRB
NDAR_INVMJ483ME9	0.623326	0.503676	0.659301	SC_equal_RRB
NDAR_INVUZ818EK2	0.297481	0.19424	0.574336	SC_equal_RRB
NDAR_INVEW539KL0	0.222464	0.379698	-0.774378	SC_equal_RRB
NDAR_INVFX490ZJ3	0.4375	0.390319	0.284066	SC_equal_RRB
NDAR_INVFF140VLM	0.563803	0.466095	0.545687	SC_equal_RRB
NDARXC584FMZ	0.339372	0.439747	-0.479966	SC_equal_RRB
NDARPV961UEN	0.488371	0.405025	0.471327	SC_equal_RRB
NDARGE687KR5	0.123637	0.369281	-1.23216	RRB_over_SC
NDARPT891VPA	0.396687	0.300041	0.540192	SC_equal_RRB
NDARUF910KC8	0.442133	0.476103	-0.136131	SC_equal_RRB
NDARCV497HJ2	0.117495	0.257353	-0.684407	SC_equal_RRB
NDARGW030RZL	0.340925	0.384191	-0.184264	SC_equal_RRB
NDARCC691CU5	0.359593	0.457108	-0.465159	SC_equal_RRB
NDARLC861JTK	0.287198	0.269608	0.130845	SC_equal_RRB
NDARPA982KBF	0.385404	0.325368	0.350626	SC_equal_RRB
NDARAK656UY4	0.176432	0.425654	-1.25068	RRB_over_SC
NDARFY308EJ8	0.193513	0.377042	-0.910535	SC_equal_RRB
NDARYE309GRW	0.145859	0.397263	-1.26198	RRB_over_SC
NDARBF292XNR	0.292719	0.417075	-0.604139	SC_equal_RRB
NDARKZ243FV9	0.414355	0.246324	0.909815	SC_equal_RRB
NDARXD610DFQ	0.092098	0.51348	-2.14211	RRB_over_SC
NDARXR627ZLF	0.284576	0.515114	-1.15394	RRB_over_SC
NDARHJ125KBL	0.270083	0.398693	-0.626166	SC_equal_RRB
NDARPY265JZL	0.139717	0.370098	-1.15313	RRB_over_SC
NDARPC033GBA	0.377053	0.154412	1.19258	SC_over_RRB
NDARFV845UZJ	0.255625	0.41299	-0.77506	SC_equal_RRB
NDARMU579UBM	0.180573	0.0902778	0.507304	SC_equal_RRB
NDARLR538MR2	0.301656	0.347631	-0.198286	SC_equal_RRB
NDARWJ634ZNY	0.342547	0.339257	0.0568005	SC_equal_RRB
NDARNG801FD9	0.515769	0.272263	1.30062	SC_over_RRB
NDARBP704UCK	0.207971	0.311479	-0.496188	SC_equal_RRB
NDARCP320URK	0.436197	0.123162	1.66063	SC_over_RRB
NDARZD065MEU	0.373499	0.407475	-0.136162	SC_equal_RRB
NDARKV272ZXM	0.286542	0.392974	-0.511327	SC_equal_RRB
NDARTG458RD7	0.0336538	0.03125	0.0522118	SC_equal_RRB
NDARPX527DGH	0.49359	0.375613	0.650639	SC_equal_RRB
NDARDH786YTQ	0.19548	0.246936	-0.226673	SC_equal_RRB
NDARBB485DBY	0.148447	0.116217	0.206648	SC_equal_RRB
NDARUG659JXL	0.35383	0.236928	0.645073	SC_equal_RRB
NDARNK398ZNC	0.343513	0.405842	-0.282967	SC_equal_RRB
NDARVC399BVL	0.214734	0.322508	-0.518278	SC_equal_RRB
NDARVL066CYX	0.235369	0.0884395	0.800553	SC_equal_RRB
NDARGZ849VLD	0.171256	0.207925	-0.150103	SC_equal_RRB
NDARFU868CVF	0.212526	0.27594	-0.288585	SC_equal_RRB
NDARKP361XTR	0.225052	0.439747	-1.07191	RRB_over_SC
NDARUN709KEW	0.281401	0.28268	0.0331435	SC_equal_RRB
NDARVE701MZX	0.372878	0.61683	-1.2234	RRB_over_SC
NDARDD974CDP	0.107689	0.30719	-0.993229	SC_equal_RRB
NDARRA522TPC	0.336039	0.249796	0.486323	SC_equal_RRB
NDARGC705KGU	0.238923	0.38244	-0.703353	SC_equal_RRB
NDARJC516JZF	0	0	0.0397649	SC_equal_RRB
NDARLZ067FHB	0.283989	0.169118	0.634558	SC_equal_RRB
NDARTP855ELH	0	0	0.0397649	SC_equal_RRB
NDARMJ366XZF	0	0	0.0397649	SC_equal_RRB
NDARMJ062RZD	0.472044	0.484681	-0.0256694	SC_equal_RRB

## Sheet: NDAR_Replication
subjectKey	SC	RRB	Z	Group
NDARAK362HD9	0.235221	0.206291	0.214719	SC_equal_RRB
NDARWL095PFF	0.461538	0.372958	0.518019	SC_equal_RRB
NDARNV348DBK	0.44213	0.308007	0.749581	SC_equal_RRB
NDARCT297PN3	0.473825	0.45241	0.176507	SC_equal_RRB
NDARCW709GY4	0.499103	0.312296	1.01746	SC_over_RRB
NDARKX687NDX	0.519358	0.196078	1.71136	SC_over_RRB
NDARDF362EM3	0.127812	0.434641	-1.49247	RRB_over_SC
NDARMM414PMJ	0.184161	0.478758	-1.43027	RRB_over_SC
NDARRT403XF3	0.533816	0.632353	-0.433393	SC_equal_RRB
NDARBA750GPE	0.30842	0.349673	-0.142134	SC_equal_RRB
NDARHZ339BEP	0.186749	0.129289	0.359784	SC_equal_RRB
NDARVC585BHR	0.4598	0.128472	1.75228	SC_over_RRB
NDARFD593UMC	0.294306	0.394404	-0.441328	SC_equal_RRB
NDARRZ213GEU	0.421118	0.188113	1.25235	SC_over_RRB
NDARKJ928TUC	0.419531	0.362745	0.356353	SC_equal_RRB
NDARDP390DWQ	0.182574	0.293096	-0.494335	SC_equal_RRB
NDARRY418WY0	0.245273	0.409314	-0.766456	SC_equal_RRB
NDARPV595YTU	0.302036	0.501225	-0.94517	SC_equal_RRB
NDARNK533KAQ	0.537612	0.377247	0.883012	SC_equal_RRB
NDARJA722TDN	0.192512	0.268791	-0.320222	SC_equal_RRB
NDARWM543ZPA	0.54931	0.1779	1.95608	SC_over_RRB
NDARTA059KN0	0.231194	0.507966	-1.33964	RRB_over_SC
NDARLU422VCX	0.277226	0.339052	-0.246739	SC_equal_RRB
NDARLX162LF0	0.32265	0.137868	1.00716	SC_over_RRB
NDARXG199DAY	0.563803	0.189951	1.9685	SC_over_RRB
NDARZZ327FGG	0.528675	0.417892	0.630906	SC_equal_RRB
NDARGH632WWL	0.328054	0.371119	-0.151346	SC_equal_RRB
NDARZT825HJG	0.404072	0.21875	1.0099	SC_over_RRB
NDARPV932CGF	0.486784	0.929739	-2.18461	RRB_over_SC
NDARUR288HUE	0.159351	0.614992	-2.24911	RRB_over_SC
NDARLM496CYZ	0.330607	0.181168	0.827456	SC_equal_RRB
NDARNX226LRT	0.308799	0.424837	-0.522377	SC_equal_RRB
NDARCA392BAN	0.448516	0.846609	-1.95651	RRB_over_SC
NDARLJ613PKT	0.417322	0.415441	0.0771875	SC_equal_RRB
NDARTP855GBR	0.23951	0.541054	-1.4656	RRB_over_SC
NDARNV656ARU	0.210559	0.344363	-0.612712	SC_equal_RRB
NDARPY031UXZ	0.349689	0.406046	-0.218925	SC_equal_RRB
NDARCZ860LXP	0.372507	0.417892	-0.163141	SC_equal_RRB
NDARJK165XVT	0.404417	0.241013	0.898461	SC_equal_RRB
NDARWA222TUA	0.226639	0.47692	-1.20495	RRB_over_SC
NDARFA538LF6	0.637819	0.639297	0.0601068	SC_equal_RRB
NDARLT441HKX	0.166115	0.489992	-1.57915	RRB_over_SC
NDARNL830FNJ	0.54058	0.288807	1.34778	SC_over_RRB
NDARWG566UVK	0.175431	0.356413	-0.852593	SC_equal_RRB
NDARDR510JJQ	0.35383	0.245507	0.618402	SC_equal_RRB
NDARYW664NRV	0.359006	0.352941	0.0984609	SC_equal_RRB
NDAREC480NT6	0.232781	0.295752	-0.252555	SC_equal_RRB
NDARDT603DEP	0.308385	0.360703	-0.198389	SC_equal_RRB
NDAREC080JHC	0.265908	0.391136	-0.569108	SC_equal_RRB
NDARKX943ZFN	0.172843	0.341503	-0.78994	SC_equal_RRB
NDARJT374NPK	0.246894	0.23509	0.127644	SC_equal_RRB
NDARGX947TRX	0.307798	0.427696	-0.542005	SC_equal_RRB
NDARZX136RNU	0.491339	0.379085	0.638386	SC_equal_RRB
NDARXV949XAK	0.307419	0.440564	-0.609361	SC_equal_RRB
NDARFN916RR0	0.115286	0.404003	-1.40038	RRB_over_SC
NDARXD685MD1	0.364148	0.22549	0.772636	SC_equal_RRB
NDARJJ515RFZ	0.273671	0.357435	-0.358277	SC_equal_RRB
NDARZU160KWZ	0.114907	0.621936	-2.5104	RRB_over_SC
NDARCX126RCD	0.288164	0.462214	-0.817345	SC_equal_RRB
NDARXP386YHK	0.0885093	0.215891	-0.580056	SC_equal_RRB
NDARYZ732CNA	0.430469	0.390523	0.270733	SC_equal_RRB
NDARCV749FUC	0.333195	0.405229	-0.298636	SC_equal_RRB
NDARHC994HGC	0.347101	0.281658	0.400372	SC_equal_RRB
NDARJE003LWK	0.374086	0.444036	-0.288045	SC_equal_RRB
NDARKC012PB4	0.470152	0.338235	0.738362	SC_equal_RRB
NDARLR909CVQ	0.364769	0.229779	0.753986	SC_equal_RRB
NDARXZ375KKJ	0.315528	0.691176	-1.84239	RRB_over_SC
NDARRL772VCW	0.245307	0.488154	-1.16715	RRB_over_SC
NDARZA448PKH	0.535404	0.399101	0.760662	SC_equal_RRB
NDARFL671JKJ	0.295894	0.320057	-0.055238	SC_equal_RRB
NDARRA840BE2	0.440166	0.262051	0.973261	SC_equal_RRB
NDARVG530HM1	0.103382	0.467729	-1.78493	RRB_over_SC
NDARKB313BB6	0.0936853	0.424224	-1.61302	RRB_over_SC
NDARKC701PHZ	0.361594	0.228962	0.741998	SC_equal_RRB
NDARRT690DVB	0.174845	0.09375	0.479955	SC_equal_RRB
NDARMD931ANK	0.309386	0.379085	-0.286767	SC_equal_RRB
NDARCG106YXC	0.254037	0.193423	0.375819	SC_equal_RRB
NDARCZ250YPB	0.210559	0.28799	-0.326081	SC_equal_RRB
NDARWJ888UBT	0.511396	0.215074	1.5743	SC_over_RRB
NDARKT210GEJ	0.161939	0.271446	-0.489172	SC_equal_RRB
NDARXL900RU7	0.39797	0.104779	1.55837	SC_over_RRB
NDARPE246ADU	0.646135	0.136029	2.66129	SC_over_RRB
NDARPR371BH1	0.432057	0.290441	0.787676	SC_equal_RRB
NDARMM953DZ0	0.283575	0.378881	-0.416966	SC_equal_RRB
NDARYM615KYW	0.712802	0.325163	2.0386	SC_over_RRB
NDAR_INVKL656GOR	0.508006	0.342525	0.909023	SC_equal_RRB
NDARJG616TFG	0.408213	0.298203	0.626976	SC_equal_RRB
NDARAL526AA4	0.175431	0.507353	-1.62006	RRB_over_SC
NDARRZ026YG3	0.56118	0.235703	1.72254	SC_over_RRB
NDAREX565LZ8	0.49196	0.240196	1.34773	SC_over_RRB
NDAR_INVUQ758ZMW	0.37764	0.262663	0.652228	SC_equal_RRB
NDARYJ324ZKR	0.528675	0.379902	0.824069	SC_equal_RRB
NDAR_INVSE125EEG	0.256591	0.393587	-0.628942	SC_equal_RRB
NDARYH321PJE	0.0885093	0.215891	-0.580056	SC_equal_RRB
NDARZT754BD7	0.303623	0.19424	0.623788	SC_equal_RRB
NDARVV356TKH	0.592788	0.286765	1.62362	SC_over_RRB
NDARET878JC0	0.346722	0.252451	0.54695	SC_equal_RRB
NDARJE882YXF	0.619151	0.198529	2.2063	SC_over_RRB
NDARWE296DLJ	0.419496	0.0849673	1.76856	SC_over_RRB
NDARWF021EZF	0.461008	0.391136	0.422892	SC_equal_RRB
NDAR_INVBX467MHK	0.265908	0.413603	-0.683345	SC_equal_RRB
NDARTH975YA3	0.496135	0.369544	0.711287	SC_equal_RRB
NDARNC837AMT	0.508385	0.901786	-1.93265	RRB_over_SC
NDARFT475TK6	0.537992	0.47371	0.394466	SC_equal_RRB
NDARJM437MFR	0.223464	0.446925	-1.06858	RRB_over_SC
NDARJN097GWZ	0.10559	0.150298	-0.159696	SC_equal_RRB
NDARCL470EV4	0.304244	0.126984	0.968915	SC_equal_RRB
NDARYH259YF6	0.128778	0.165179	-0.117456	SC_equal_RRB
NDARNF727YF9	0.101415	0.189484	-0.380172	SC_equal_RRB
NDARNE514XBL	0.220842	0.169643	0.327948	SC_equal_RRB
NDARNR766YTA	0.271084	0.268849	0.0789833	SC_equal_RRB
NDAR_INVRB799NX5	0.447481	0.137868	1.64187	SC_over_RRB
NDAR_INVUY437ZA9	0.524086	0.363562	0.883816	SC_equal_RRB
NDARLH509ARL	0.342058	0.142157	1.08404	SC_over_RRB
NDARTN102JAH	0.215812	0.485703	-1.30465	RRB_over_SC
NDARMP565FR1	0.580849	0.226307	1.87031	SC_over_RRB
NDARHL615NHC	0.556625	0.31107	1.31616	SC_over_RRB
NDARJD416YG8	0.408213	0.152574	1.36744	SC_over_RRB
NDARAF786NFC	0.617184	0.276348	1.80063	SC_over_RRB
NDARAB643UMV	0.333195	0.417279	-0.359909	SC_equal_RRB
NDARUN864PR7	0.36991	0.293096	0.458188	SC_equal_RRB
NDARVE562KKC	0.473326	0.564542	-0.396171	SC_equal_RRB
NDARWE530KA9	0.376674	0.209967	0.915252	SC_equal_RRB
NDARMZ366RGT	0.417909	0.303513	0.649276	SC_equal_RRB
NDARTW939YW0	0.604345	0.240196	1.91916	SC_over_RRB
NDARRE807UXU	0.530228	0.260212	1.44053	SC_over_RRB
NDARWX070UF4	0.137999	0.252247	-0.51328	SC_equal_RRB
NDARWT293KUK	0.739199	0.300041	2.30056	SC_over_RRB
NDARYM492EKC	0.355797	0.334763	0.174572	SC_equal_RRB
NDARJX869KU0	0.661594	0.455474	1.11566	SC_over_RRB
NDARHA228WJ1	0.250242	0.0147059	1.26522	SC_over_RRB
NDARXK897TV5	0.739821	0.261846	2.49792	SC_over_RRB
NDARHZ315PTU	0.58461	0.223652	1.90294	SC_over_RRB
NDARAP435GN1	0.46815	0.241013	1.22252	SC_over_RRB
NDARMT966WVP	0.483195	0.499592	-0.0157447	SC_equal_RRB
NDARNC157NJ2	0.348689	0.45098	-0.452486	SC_equal_RRB
NDARBX669DJY	0.198654	0.423203	-1.07411	RRB_over_SC
NDARHY190LLT	0.236957	0.553309	-1.54089	RRB_over_SC
NDARRX433TCE	0.217322	0.312092	-0.414238	SC_equal_RRB
NDARJV850JCW	0.114907	0.348448	-1.11983	RRB_over_SC
NDARVY492VJZ	0.114286	0.487337	-1.82918	RRB_over_SC
NDARLM330PC5	0.131988	0.383374	-1.21057	RRB_over_SC
NDARWG709WD6	0.193513	0.423203	-1.10025	RRB_over_SC
NDARXB407JLP	0.37864	0.53942	-0.749872	SC_equal_RRB
NDARNA374ZMQ	0.328054	0.372141	-0.156539	SC_equal_RRB
NDARWL290RWJ	0.224051	0.408497	-0.870204	SC_equal_RRB
NDARYN961BWF	0.236957	0.60192	-1.78806	RRB_over_SC
NDARAB376BVY	0.45207	0.437092	0.143784	SC_equal_RRB
NDARUY746BM8	0.177019	0.487337	-1.51021	RRB_over_SC
NDAREM352JLP	0.31294	0.450163	-0.630099	SC_equal_RRB
NDARUE250NKN	0.259179	0.394812	-0.622014	SC_equal_RRB
NDARTA286FGH	0.167115	0.193219	-0.0651032	SC_equal_RRB
NDARZR741NCB	0.127812	0.332108	-0.971132	SC_equal_RRB
NDARCY118CJ4	0.150035	0.216912	-0.272419	SC_equal_RRB
NDARPJ508KAT	0.197688	0.308619	-0.496415	SC_equal_RRB
NDARUK136BEM	0.137129	0.614992	-2.3621	RRB_over_SC
NDARXA990CBG	0.242133	0.514297	-1.31622	RRB_over_SC
NDARDN156TX2	0.329055	0.370507	-0.143143	SC_equal_RRB
NDARRD410TAC	0.188337	0.488971	-1.46097	RRB_over_SC
NDARMP458WUW	0.60528	0.399714	1.11283	SC_over_RRB
NDARNB865FJG	0.154175	0.473448	-1.55574	RRB_over_SC
NDARMJ830KVH	0.177019	0.0753676	0.584474	SC_equal_RRB
NDARZA544LFZ	0.330642	0.261029	0.421572	SC_equal_RRB
NDARWB127LKL	0.201829	0.362337	-0.74849	SC_equal_RRB
NDAREU326EDZ	0.292305	0.30433	0.00648077	SC_equal_RRB
NDARNP971MDZ	0.36991	0.311275	0.365761	SC_equal_RRB
NDARKF160UP1	0.382816	0.299837	0.489536	SC_equal_RRB
NDARZU179MDA	0.356418	0.288603	0.412434	SC_equal_RRB
NDARCX289HPP	0.623361	0.496732	0.711476	SC_equal_RRB
NDARMM947JMZ	0.242098	0.488971	-1.18762	RRB_over_SC
NDARRB184KV8	0.274638	0.149918	0.701767	SC_equal_RRB
NDARBG522ZGK	0.366115	0.495098	-0.588203	SC_equal_RRB
NDARLY077ACX	0.396308	0.641953	-1.18138	RRB_over_SC
NDARPY841XAN	0.278813	0.56107	-1.36753	RRB_over_SC
NDARFN614NL8	0.279434	0.549837	-1.30726	RRB_over_SC
NDARUY617YKW	0.0791925	0.647876	-2.82389	RRB_over_SC
NDARFD276PC9	0.511594	0.555147	-0.153825	SC_equal_RRB
NDARKT312BN2	0.0750173	0.354575	-1.35381	RRB_over_SC
NDARGD701CRC	0.401449	0.456087	-0.210184	SC_equal_RRB
NDARDU486WKU	0.49196	0.216912	1.46612	SC_over_RRB
NDARUB017LHZ	0.27305	0.22018	0.336447	SC_equal_RRB
NDARXJ203XFY	0.370876	0.393791	-0.0488869	SC_equal_RRB
NDARGA684RU0	0.444928	0.61683	-0.806427	SC_equal_RRB
NDARTX360DDV	0.584023	0.354575	1.23427	SC_over_RRB
NDARFX060TCN	0.131988	0.36152	-1.09945	RRB_over_SC
NDARXF568PV3	0.366115	0.372958	0.0328294	SC_equal_RRB
NDAREC452NLE	0.24824	0.446487	-0.940377	SC_equal_RRB
NDARZM720CGP	0.502277	0.437092	0.399065	SC_equal_RRB
NDARGX897JLU	0.463975	0.26777	1.06524	SC_over_RRB
NDARDW769ZZU	0.19962	0.445057	-1.18032	RRB_over_SC
NDARPN899EA7	0.310386	0.35723	-0.170558	SC_equal_RRB
NDARPY461LP3	0.330607	0.602941	-1.31708	RRB_over_SC
NDARWK546KLR	0.276225	0.609069	-1.62474	RRB_over_SC
NDARTG241XTU	0.239545	0.477737	-1.14348	RRB_over_SC
NDARPX270NPY	0.375466	0.417279	-0.144981	SC_equal_RRB
NDARMF417NP1	0.511008	0.382353	0.721776	SC_equal_RRB
NDARCL909NB1	0.114907	0.359886	-1.17799	RRB_over_SC
NDARXW249WK1	0.229814	0.414624	-0.872059	SC_equal_RRB
NDARTM847UJP	0.41118	0.532475	-0.549112	SC_equal_RRB
NDARXM388YPU	0.504865	0.382557	0.689508	SC_equal_RRB
NDARRJ362DFX	0.192512	0.406658	-1.02122	RRB_over_SC
NDARMY212HM3	0.214734	0.379902	-0.772184	SC_equal_RRB
NDARPN533DG5	0.45942	0.782271	-1.57394	RRB_over_SC
NDARUA733GNM	0.373499	0.155229	1.17743	SC_over_RRB
NDARFB881ETU	0.393133	0.434436	-0.142386	SC_equal_RRB
NDARYW274DE7	0.147481	0.413603	-1.28549	RRB_over_SC
NDARMY063LJE	0.269496	0.500408	-1.10647	RRB_over_SC
NDARJW014HNX	0.302036	0.208333	0.54406	SC_equal_RRB
NDARYF644GY4	0.265321	0.52451	-1.25024	RRB_over_SC
NDARPB258JWN	0.335197	0.219363	0.656589	SC_equal_RRB
NDARJR751AXB	0.171256	0.258578	-0.376374	SC_equal_RRB
NDARCY787VPQ	0.41401	0.338031	0.453941	SC_equal_RRB
NDARNF672JCF	0.236957	0.391136	-0.716311	SC_equal_RRB
NDARYE003LND	0.301035	0.420547	-0.540045	SC_equal_RRB
NDARVJ188HEB	0.264907	0.516953	-1.21392	RRB_over_SC
NDARJC414KFK	0.297481	0.416258	-0.536308	SC_equal_RRB
NDARMX257UR5	0.247274	0.548203	-1.46247	RRB_over_SC
NDARRD727MWK	0.252036	0.397263	-0.670795	SC_equal_RRB
NDARLU882UZ9	0.264941	0.336397	-0.295699	SC_equal_RRB
NDARKW235PBP	0.330021	0.415237	-0.365665	SC_equal_RRB
NDARND114EUH	0.332229	0.522059	-0.897579	SC_equal_RRB
NDARMY418DZQ	0.445342	0.495302	-0.186406	SC_equal_RRB
NDARGC265MUE	0.351622	0.346814	0.0920699	SC_equal_RRB
NDARHC258TMT	0.273671	0.212623	0.37803	SC_equal_RRB
NDARAH371ZT7	0.242133	0.363358	-0.548756	SC_equal_RRB
NDARJW421BFK	0.41118	0.408497	0.0812667	SC_equal_RRB
NDARHM411WZT	0.177433	0.279412	-0.450897	SC_equal_RRB
NDAREJ857CX4	0.46815	0.614992	-0.679002	SC_equal_RRB
NDARWY374NC2	0.180607	0.449959	-1.30192	RRB_over_SC
NDARDB059NLH	0.0672878	0.164624	-0.427291	SC_equal_RRB
NDARFT392EFM	0.249482	0.186479	0.387969	SC_equal_RRB
NDARLT815FRE	0.142305	0.723448	-2.88724	RRB_over_SC
NDARJY355KVC	0.175431	0.341708	-0.77782	SC_equal_RRB
NDARMU870FPL	0.323292	0.479371	-0.725972	SC_equal_RRB
NDARTE044PW6	0.295273	0.245302	0.3217	SC_equal_RRB
NDARCG741HC0	0.196066	0.380719	-0.871257	SC_equal_RRB
NDARWC402LZK	0.555659	0.25817	1.58023	SC_over_RRB
NDARMN151DHG	0.399862	0.424837	-0.0593624	SC_equal_RRB
NDARUR590ZV2	0.250828	0.234886	0.148684	SC_equal_RRB
NDARBL639LC3	0.303623	0.47692	-0.813516	SC_equal_RRB
NDARYK244NZ0	0.29234	0.196895	0.552915	SC_equal_RRB
NDARYV083ABV	0.416943	0.456291	-0.132445	SC_equal_RRB
NDARPE868GUM	0.563389	0.268791	1.56553	SC_over_RRB
NDARAP416ETH	0.101415	0.579453	-2.36299	RRB_over_SC
NDARYK269GR5	0.311974	0.438725	-0.576855	SC_equal_RRB
NDARMG103YJ8	0.237543	0.405025	-0.783948	SC_equal_RRB
NDARTM758RD5	0.406004	0.300858	0.602246	SC_equal_RRB
NDARZZ354YKT	0.531228	0.436275	0.550423	SC_equal_RRB
NDARHU925LWY	0.246273	0.180147	0.403846	SC_equal_RRB
NDARUR177WWW	0.153589	0.110907	0.284642	SC_equal_RRB
NDARYX091VA5	0.39372	0.435458	-0.144595	SC_equal_RRB
NDARXX302LUR	0.558213	0.443219	0.652316	SC_equal_RRB
NDAREY523XVD	0.109144	0.342729	-1.12005	RRB_over_SC
NDARFZ710GMB	0.2598	0.169935	0.524549	SC_equal_RRB
NDARWC978WPW	0.429309	0.367851	0.380109	SC_equal_RRB
NDARUH539MV1	0.28813	0.207312	0.478546	SC_equal_RRB
NDARNV512GC2	0.231838	0.173203	0.365757	SC_equal_RRB
NDARKJ208GCH	0.464031	0.377247	0.508885	SC_equal_RRB
NDARDH380HHN	0.350071	0.269812	0.475706	SC_equal_RRB
NDARVU070TBH	0.566061	0.344158	1.1959	SC_over_RRB
NDARNX144ANW	0.517094	0.360907	0.861767	SC_equal_RRB
NDARLJ178GGE	0.484687	0.408497	0.455016	SC_equal_RRB
NDARRP576RG2	0.656695	0.117851	2.80741	SC_over_RRB
NDARVW336RVR	0.740919	0.218342	2.7247	SC_over_RRB
NDARGG769XWZ	0.0673077	0.0441176	0.185534	SC_equal_RRB
NDARDR921WUU	0.187856	0.063317	0.700851	SC_equal_RRB
NDARGP538TVY	0.529915	0.486724	0.287229	SC_equal_RRB
NDARRK030HL1	0.347756	0.235907	0.63633	SC_equal_RRB
NDARTX960EK3	0.144893	0.207341	-0.2499	SC_equal_RRB
NDARAY789MD0	0.250863	0.12252	0.720191	SC_equal_RRB
NDARXB791FNW	0.272705	0.116071	0.864039	SC_equal_RRB
NDARKZ414AJN	0.323292	0.251488	0.432714	SC_equal_RRB
NDARED501LZD	0.135542	0.284226	-0.688373	SC_equal_RRB
NDARPY834FAD	0.257591	0.0669643	1.03688	SC_over_RRB
NDARKT828YLP	0.255003	0.03125	1.20531	SC_over_RRB
NDARGY952NT9	0.193858	0.270833	-0.323764	SC_equal_RRB
NDARBH264FVT	0.133954	0.102679	0.226647	SC_equal_RRB
NDARMF450TNC	0.276259	0.377042	-0.444815	SC_equal_RRB
NDARYA660KVL	0.256591	0.447304	-0.902071	SC_equal_RRB
NDARTX847GUC	0.309006	0.479371	-0.798608	SC_equal_RRB
NDARJF654AHZ	0.190304	0.229167	-0.129979	SC_equal_RRB
NDARCM693XV0	0.470738	0.312908	0.87012	SC_equal_RRB
NDARAD525BK3	0.619772	0.245302	1.97164	SC_over_RRB
NDARRR214LM8	0.546342	0.461397	0.499533	SC_equal_RRB
NDARUX770JLF	0.561801	0.35723	1.10778	SC_over_RRB
NDARJH504GZ6	0.314527	0.250408	0.393639	SC_equal_RRB
NDARZG746WZ8	0.68285	0.561887	0.682668	SC_equal_RRB
NDARHA923XCD	0.403037	0.175041	1.22688	SC_over_RRB
NDARWM145ABX	0.335783	0.217525	0.668918	SC_equal_RRB
NDARNX114DM1	0.44334	0.466708	-0.0511897	SC_equal_RRB
NDARFK422ZJQ	0.300656	0.284518	0.149676	SC_equal_RRB
NDARNB651THC	0.468116	0.339869	0.719702	SC_equal_RRB
NDARXP883BPT	0.621946	0.30754	1.66624	SC_over_RRB
NDARXD670NHE	0.790028	0.501488	1.53472	SC_over_RRB
NDARTX273ZJF	0.569623	0.321925	1.32706	SC_over_RRB
NDARGT111AJT	0.501898	0	2.61956	SC_over_RRB
NDARGG040WMX	0.523499	0.475694	0.310688	SC_equal_RRB
NDARUE356XFM	0.510328	0.551091	-0.139643	SC_equal_RRB
NDARUY112HWZ	0.339744	0.374008	-0.106597	SC_equal_RRB
NDARHF515VCR	0.277422	0.38244	-0.466353	SC_equal_RRB
NDARPW660DM8	0.961698	0.287698	3.49462	SC_over_RRB
NDARUL328WT5	0.407591	0.294147	0.64444	SC_equal_RRB
NDARHN033XMQ	0.309386	0.178571	0.732757	SC_equal_RRB
NDARPP895TY8	0.23599	0.238095	0.0569203	SC_equal_RRB
NDARJN931XLT	0.327433	0	1.73248	SC_over_RRB
NDARPK591KUM	0.694444	0.323413	1.95416	SC_over_RRB
NDARTC717LG9	0.247861	0.125992	0.687272	SC_equal_RRB
NDARBZ543KRB	0.857695	0.35119	2.64298	SC_over_RRB
NDARCL517XJU	0.750356	0.324405	2.2334	SC_over_RRB
NDARWZ592KGX	0.228192	0.249504	-0.0407401	SC_equal_RRB
NDARCK216HFH	0.230814	0.395337	-0.768905	SC_equal_RRB
NDARAB839WV5	0.557246	0.179563	1.98798	SC_over_RRB
NDARAM500NRQ	0.669979	0.370536	1.59016	SC_over_RRB
NDARCG309GB8	0.4099	0.130456	1.48847	SC_over_RRB
NDARBV792THW	0.276225	0.210813	0.400212	SC_equal_RRB
NDARRG227ZP3	0.246273	0.395833	-0.692826	SC_equal_RRB
NDARRU910AB6	0.363147	0.276786	0.506733	SC_equal_RRB
NDARVB779FJ6	0.481643	0.324405	0.867109	SC_equal_RRB
NDARAH715HKN	0.328019	0.258929	0.41892	SC_equal_RRB
NDAREY152JX4	0.20735	0.45098	-1.17113	RRB_over_SC
NDARTW415TF6	0.0631125	0.608047	-2.70314	RRB_over_SC
NDARJB413YVH	0.314562	0.470997	-0.727782	SC_equal_RRB
NDARLF529JZ2	0.0289855	0.151786	-0.556763	SC_equal_RRB
NDARCF509VMF	0.0289855	0.0669643	-0.125483	SC_equal_RRB
NDARLD304KGQ	0.0289855	0.0669643	-0.125483	SC_equal_RRB
NDARAW109ARG	0.0289855	0.0178571	0.124206	SC_equal_RRB
NDARPT115TWK	0.0144928	0.120536	-0.47156	SC_equal_RRB
NDARBL042LWN	0.0289855	0.0669643	-0.125483	SC_equal_RRB
NDARFC361YHD	0.0289855	0.158234	-0.589551	SC_equal_RRB
NDARPE785PAT	0.0144928	0.0714286	-0.221871	SC_equal_RRB
NDARTW111PJY	0.0144928	0.0669643	-0.199172	SC_equal_RRB
NDARLC285RAM	0.0289855	0.120536	-0.397871	SC_equal_RRB
NDARHW098PNF	0.0144928	0.0669643	-0.199172	SC_equal_RRB
NDARAE306WTR	0.0289855	0.24752	-1.04353	RRB_over_SC
NDARMM794VU3	0.0961538	0.0996732	0.0497284	SC_equal_RRB
NDARVG281NX9	0.100962	0.0694444	0.227874	SC_equal_RRB
NDARBY852KR2	0.0544872	0	0.344667	SC_equal_RRB
NDARRH000RA1	0.161147	0.229779	-0.281345	SC_equal_RRB
NDARLB295LAT	0.507453	0.291054	1.16792	SC_over_RRB
NDARMK778VHK	0.406039	0.239583	0.913976	SC_equal_RRB
NDARLT416EYJ	0.501277	0.304534	1.06797	SC_over_RRB
NDARUA570YY7	0.252415	0.796977	-2.70124	RRB_over_SC
NDARHH957VUL	0.187336	0.411152	-1.07038	RRB_over_SC
NDARDN125WFZ	0.716011	0.814338	-0.432329	SC_equal_RRB
NDARXJ691TA8	0.438578	0.420752	0.158264	SC_equal_RRB
NDARGD823ENJ	0.29648	0.560458	-1.27459	RRB_over_SC
NDARZX724VU0	0.148447	0.272467	-0.562966	SC_equal_RRB
NDARDM809CYZ	0.396308	0.39277	0.085613	SC_equal_RRB
NDARCF884RF0	0.270083	0.274918	0.0430365	SC_equal_RRB
NDARYY707FTN	0.498102	0.298611	1.08195	SC_over_RRB
NDARGE954YKV	0.303623	0.465891	-0.757437	SC_equal_RRB
NDARNN644JFG	0.196066	0.502247	-1.48917	RRB_over_SC
NDARYW111UDV	0.206384	0.598652	-1.92689	RRB_over_SC
NDARZR328MZY	0.499068	0.155229	1.8159	SC_over_RRB
NDARNA785CFH	0.340338	0.231618	0.62042	SC_equal_RRB
NDARZX005WY8	0.480055	0.148284	1.75453	SC_over_RRB
NDARLR023KXP	0.32167	0.330474	0.0228596	SC_equal_RRB
NDARCF633JRK	0.321877	0.686275	-1.78518	RRB_over_SC
NDARJP797GYY	0.324879	0.459763	-0.618203	SC_equal_RRB
NDARWW275MN9	0.0801587	0.188317	-0.482315	SC_equal_RRB
NDARXT162UMJ	0.269496	0.352124	-0.352505	SC_equal_RRB
NDARGL494WAE	0.267909	0.0868056	0.988455	SC_equal_RRB
NDARLA538LXY	0.239924	0.468342	-1.09378	RRB_over_SC
NDARYP957UPN	0.338785	0.298203	0.273969	SC_equal_RRB
NDARZU570PKR	0.1951	0.492443	-1.44424	RRB_over_SC
NDARJK727BBF	0.448482	0.444853	0.0860736	SC_equal_RRB
NDARXE253ZAW	0.131401	0.178717	-0.17296	SC_equal_RRB
NDARUV577ZJ8	0.137129	0.477941	-1.66526	RRB_over_SC
NDARNH150MPA	0.248275	0.464869	-1.03367	RRB_over_SC
NDARNZ856UED	0.20283	0.531863	-1.60537	RRB_over_SC
NDARBZ287CTN	0.17029	0.242034	-0.297167	SC_equal_RRB
NDARKR019JFT	0.220876	0.234273	-0.00049212	SC_equal_RRB
NDAR_INVEE750EFT	0.53323	0.442402	0.529443	SC_equal_RRB
NDAR_INVNL121FTA	0.497101	0.416258	0.478676	SC_equal_RRB
NDAR_INVMZ618AE0	0.166115	0.563725	-1.95406	RRB_over_SC
NDAR_INVEH155BN2	0.354417	0.360907	0.0346239	SC_equal_RRB
NDAR_INVNJ937LJ5	0.437198	0.394404	0.285214	SC_equal_RRB
NDAR_INVEE815NYF	0.390166	0.465686	-0.316367	SC_equal_RRB
NDARMW735HZ6	0.334576	0.225198	0.623759	SC_equal_RRB
NDAR_INVXJ720FYB	0.247274	0.202877	0.293362	SC_equal_RRB
NDARCW145KBQ	0.58185	0.533234	0.314811	SC_equal_RRB
NDARUE731XU1	0.387992	0.165179	1.20053	SC_over_RRB
NDARRR189UWX	0.438578	0.0294118	2.14806	SC_over_RRB
NDARAE402XB7	0.385783	0.23509	0.833834	SC_equal_RRB
NDAREP059VNM	0.0383023	0.22018	-0.857146	SC_equal_RRB
NDARLE991UGZ	0.26567	0.298203	-0.0977939	SC_equal_RRB
NDARGV333PVJ	0.354879	0.292279	0.385914	SC_equal_RRB
NDARGY768JB2	0.0787037	0.0441176	0.243478	SC_equal_RRB
NDAREW840KHT	0.32817	0.495302	-0.782175	SC_equal_RRB
NDARAN307XLB	0.214387	0.137868	0.456693	SC_equal_RRB
NDARRC659ZHC	0.158832	0.345997	-0.88403	SC_equal_RRB
NDARCN950DWD	0.211004	0.422386	-1.00716	RRB_over_SC
NDARGN982CPF	0.0544872	0.163807	-0.488222	SC_equal_RRB
NDARVY728MTC	0.116275	0.14665	-0.086823	SC_equal_RRB
NDARJH617LW5	0.258547	0.405842	-0.681306	SC_equal_RRB
NDARKD885MJ7	0.161325	0.292279	-0.598225	SC_equal_RRB
NDARPZ770ZDE	0.228632	0.437092	-0.992301	SC_equal_RRB
NDARNL669FF1	0.44391	0.31924	0.701516	SC_equal_RRB
NDARLJ801FMR	0.0706909	0.245302	-0.820201	SC_equal_RRB
NDARPD134TZK	0.509627	0.287698	1.19604	SC_over_RRB
NDARPB263TF3	0.395307	0.4375	-0.14691	SC_equal_RRB
NDARDB959CJ2	0.30521	0.497141	-0.908259	SC_equal_RRB
NDARCE077WP7	0.654202	0.436275	1.17569	SC_over_RRB
NDARLA896PHW	0.295406	0.386846	-0.397312	SC_equal_RRB
NDAREH746ECE	0.548309	0.175041	1.96553	SC_over_RRB
NDARTG528LA6	0.459046	0.436275	0.183404	SC_equal_RRB
NDARJG502DMY	0.362181	0.635621	-1.3227	RRB_over_SC
NDARRY127ZZ5	0.673533	0.444853	1.23036	SC_over_RRB
NDARBR040PNA	0.407051	0.591503	-0.870236	SC_equal_RRB
NDARPW985EEU	0.439165	0.486315	-0.172117	SC_equal_RRB
NDARJZ099JXB	0.304244	0.434436	-0.594347	SC_equal_RRB
NDARDD792MAL	0.128813	0.450163	-1.56631	RRB_over_SC
NDARBB733KLC	0.358972	0.276552	0.48669	SC_equal_RRB
NDARJV374VEM	0.578704	0.640931	-0.248778	SC_equal_RRB
NDARJW546EBK	0.495514	0.560253	-0.261548	SC_equal_RRB
NDARWG666RD0	0.183161	0.408497	-1.07811	RRB_over_SC
NDARTN714NCW	0.278813	0.379085	-0.442217	SC_equal_RRB
NDARCX292MMV	0.297481	0.528186	-1.10541	RRB_over_SC
NDARYM536NM9	0.39334	0.167279	1.21705	SC_over_RRB
NDARYV491LXV	0.151001	0.261029	-0.491826	SC_equal_RRB
NDARWA052DV7	0.152622	0.197508	-0.160601	SC_equal_RRB
NDARKT887CAC	0.317115	0.534314	-1.03674	RRB_over_SC
NDARDX418EP0	0.391511	0.262051	0.725875	SC_equal_RRB
NDARFL159BKY	0.344551	0.277574	0.408176	SC_equal_RRB
NDARJB665KKD	0.221498	0.563725	-1.67246	RRB_over_SC
NDARMB022ME8	0.440752	0.348448	0.536952	SC_equal_RRB
NDARCJ510HU0	0.436577	0.416258	0.170935	SC_equal_RRB
NDARJA987DU1	0.580435	0.452002	0.72065	SC_equal_RRB
NDARUR427DKV	0.249827	0.594158	-1.68315	RRB_over_SC
NDARLC852JLN	0.346866	0.499592	-0.70892	SC_equal_RRB
NDARBZ063LEL	0.461387	0.364175	0.561906	SC_equal_RRB
NDARZX893KNP	0.412767	0.287173	0.706215	SC_equal_RRB
NDARPV497EAN	0.277226	0.453636	-0.829346	SC_equal_RRB
NDARKK942GHV	0.381228	0.364992	0.150179	SC_equal_RRB
NDARHC424MBH	0.343305	0.473856	-0.596175	SC_equal_RRB
NDARNY550TAE	0.514182	0.59232	-0.329676	SC_equal_RRB
NDARAH910RWM	0.245687	0.326797	-0.34479	SC_equal_RRB
NDARXM283UYD	0.38515	0.288807	0.557482	SC_equal_RRB
NDARCJ896MDN	0.54058	0.253064	1.52952	SC_over_RRB
NDARDH903XH4	0.51677	0.605392	-0.382982	SC_equal_RRB
NDARDB066ZMX	0.52864	0.429943	0.569458	SC_equal_RRB
NDARPA453ZRF	0.428847	0.368464	0.374647	SC_equal_RRB
NDARBZ708GLQ	0.189924	0.411969	-1.06138	RRB_over_SC
NDARYX159HR0	0.11332	0.280025	-0.78	SC_equal_RRB
NDARNG782RR3	0.0885093	0.542892	-2.24272	RRB_over_SC
NDARUZ879PHM	0.294272	0.622753	-1.60256	RRB_over_SC
NDAR_INVXL134LZX	0.267909	0.359886	-0.400039	SC_equal_RRB
NDARGX417DLL	0.54931	0.488154	0.378576	SC_equal_RRB
NDARKK055XL2	0.135542	0.32067	-0.873674	SC_equal_RRB
NDARGG764LJ5	0.230193	0.246936	-0.0175083	SC_equal_RRB
NDARXJ047KFE	0.375086	0.439747	-0.261148	SC_equal_RRB
NDARLZ969TV8	0.189924	0.31924	-0.589894	SC_equal_RRB
NDARGJ837CY0	0.176432	0.175041	0.0746964	SC_equal_RRB
NDARMW397RU1	0.551863	0.373775	0.973128	SC_equal_RRB
NDAREU741HB3	0.233368	0.162173	0.429617	SC_equal_RRB
NDARXA371BAA	0.673533	0.412582	1.39445	SC_over_RRB
NDARTH469WAN	0.234403	0.186275	0.312336	SC_equal_RRB
NDARZD575DDN	0.238923	0.507149	-1.29619	RRB_over_SC
NDARWV681DC7	0.33775	0.520221	-0.860161	SC_equal_RRB
NDARUM573PP8	0.328054	0.293913	0.241212	SC_equal_RRB
NDARZN291HKV	0.280435	0.224673	0.351146	SC_equal_RRB
NDARKX958HMZ	0.101415	0.474265	-1.82816	RRB_over_SC
NDARTP351ZMN	0.256625	0.223856	0.234239	SC_equal_RRB
NDARWZ825KAR	0.0646998	0.239379	-0.820546	SC_equal_RRB
NDARVN754FDK	0.291753	0.140523	0.836563	SC_equal_RRB
NDARMK862FP7	0.137129	0.325163	-0.888451	SC_equal_RRB
NDAR_INVJV643WY0	0.147447	0.31393	-0.778873	SC_equal_RRB
NDARVW262NFY	0.125224	0.0796569	0.299314	SC_equal_RRB
NDARFX626ZR9	0.219876	0.478554	-1.24764	RRB_over_SC
NDARBY090WX2	0.299448	0.241217	0.3637	SC_equal_RRB
NDARDJ525VMK	0.343513	0.0441176	1.58992	SC_over_RRB
NDARUG204ZDB	0.334783	0.205474	0.725102	SC_equal_RRB
NDARJT742CHN	0.3745	0.208946	0.909391	SC_equal_RRB
NDARBV038CFH	0.592374	0.713031	-0.545866	SC_equal_RRB
NDARVT770VKK	0.392754	0.0780229	1.66789	SC_over_RRB
NDARAR815KNU	0.258178	0.514297	-1.23463	RRB_over_SC
NDARXE262BVR	0.178019	0.393791	-1.02948	RRB_over_SC
NDARXG611RET	0.323879	0.417075	-0.406242	SC_equal_RRB
NDARLA560MMA	0.302622	0.319853	-0.0199865	SC_equal_RRB
NDARJG333CBX	0.537992	0.448325	0.523539	SC_equal_RRB
NDARAX796YVZ	0.403668	0.403391	0.0690342	SC_equal_RRB
NDARGG620ZR8	0.238544	0.48223	-1.17142	RRB_over_SC
NDAREJ135EEV	0.408654	0.441585	-0.0998177	SC_equal_RRB
NDARAC503ENY	0.333195	0.209763	0.695223	SC_equal_RRB
NDAREZ994BG3	0.587612	0.336397	1.34494	SC_over_RRB
NDARCK680MYA	0.267529	0.308619	-0.141302	SC_equal_RRB
NDARTM799PP4	0.383437	0.428309	-0.160532	SC_equal_RRB
NDARGD260BGU	0.557626	0.471814	0.503941	SC_equal_RRB
NDARWT565GWB	0.44391	0.217729	1.21766	SC_over_RRB
NDARCZ177YFT	0.413105	0.294118	0.672624	SC_equal_RRB
NDARWX844XXP	0.364316	0.459559	-0.416645	SC_equal_RRB
NDARPK487JUW	0.489672	0.101307	2.04229	SC_over_RRB
NDARZN253ENV	0.365735	0.270425	0.552234	SC_equal_RRB
NDARFM284PHE	0.371498	0.415237	-0.154773	SC_equal_RRB
NDARTP966AF9	0.326033	0.380719	-0.210433	SC_equal_RRB
NDARDB265HW4	0.473291	0.270629	1.09807	SC_over_RRB
NDARJN925JB6	0.520911	0.538399	-0.0212947	SC_equal_RRB
NDARJB376HPA	0.352864	0.158497	1.0559	SC_over_RRB
NDARGW500CDT	0.481056	0.188113	1.55711	SC_over_RRB
NDARZK908VTT	0.505452	0.532475	-0.0697798	SC_equal_RRB
NDARBK279GDR	0.266529	0.185458	0.479835	SC_equal_RRB
NDARFM260PYA	0.188337	0.280842	-0.402724	SC_equal_RRB
NDARRJ811KLG	0.429848	0.433619	0.0484484	SC_equal_RRB
NDARTT413WUE	0.579503	0.571487	0.108382	SC_equal_RRB
NDARMW824JZ6	0.546722	0.476103	0.42669	SC_equal_RRB
NDARBG976FYW	0.348689	0.197712	0.835272	SC_equal_RRB
NDARED222BJE	0.612595	0.804126	-0.906229	SC_equal_RRB
NDARHC624PVV	0.394341	0.324346	0.423515	SC_equal_RRB
NDARJC520BDF	0.350276	0.283497	0.407167	SC_equal_RRB
NDARLZ261AMA	0.30521	0.385621	-0.34123	SC_equal_RRB
NDARUF946PFM	0.0962388	0.312296	-1.03093	RRB_over_SC
NDARNT605HGL	0.496722	0.198529	1.5838	SC_over_RRB
NDARMG413TB2	0.417564	0.289624	0.718141	SC_equal_RRB
NDARXH704MY4	0.44334	0.196691	1.32173	SC_over_RRB
NDARGR515WEJ	0.429434	0.428309	0.0733444	SC_equal_RRB
NDARFG077AM3	0.398896	0.168096	1.24114	SC_over_RRB
NDARYA901AVY	0.1304	0.271242	-0.648496	SC_equal_RRB
NDARBA937RWA	0.304244	0.422386	-0.533075	SC_equal_RRB
NDARUV398FVX	0.156763	0.237337	-0.342058	SC_equal_RRB
NDARKU001AH9	0.322912	0.45527	-0.605357	SC_equal_RRB
NDARZM600KKX	0.44334	0.345997	0.562573	SC_equal_RRB
NDARPY314ZTC	0.372878	0.320057	0.336193	SC_equal_RRB
NDARDF005KBU	0.11332	0.403186	-1.40622	RRB_over_SC
NDARBM308YC9	0.193478	0.401552	-0.990344	SC_equal_RRB
NDARGK939RMD	0.506039	0.567402	-0.244383	SC_equal_RRB
NDARAN260EY8	0.529262	0.497958	0.22679	SC_equal_RRB
NDARVL201PRQ	0.41118	0.25674	0.852883	SC_equal_RRB
NDAR_INVXT088WGB	0.469117	0.303309	0.910684	SC_equal_RRB
NDARMW102PMW	0.180607	0.217729	-0.121124	SC_equal_RRB
NDAREB161DA1	0.652277	0.410131	1.29883	SC_over_RRB
NDARMR647YTP	0.370324	0.435662	-0.26459	SC_equal_RRB
NDARXN522ZL3	0.545721	0.0919118	2.37505	SC_over_RRB
NDAREH343JEP	0.299448	0.176062	0.694987	SC_equal_RRB
NDARJT883EYA	0.420117	0.402369	0.157864	SC_equal_RRB
NDARGV154LBX	0.583057	0.504698	0.466048	SC_equal_RRB
NDARRM852RVJ	0.279814	0.292484	0.00320138	SC_equal_RRB
NDARAT703KMZ	0.277226	0.378064	-0.445095	SC_equal_RRB
NDARJE494NXU	0.486784	0.348652	0.769965	SC_equal_RRB
NDARTF031NLN	0.737233	0.709559	0.208332	SC_equal_RRB
NDARDX275EX7	0.673533	0.248775	2.22734	SC_over_RRB
NDAR_INVHN082BP3	0.387957	0.269812	0.66834	SC_equal_RRB
NDARFE064JMV	0.54058	0.379902	0.8846	SC_equal_RRB
NDARCF872PR6	0.36156	0.569853	-0.991459	SC_equal_RRB
NDARCE860MFD	0.185749	0.549837	-1.78361	RRB_over_SC
NDARWA862PNW	0.224051	0.371119	-0.680156	SC_equal_RRB
NDARNP747YXY	0.463941	0.413807	0.32253	SC_equal_RRB
NDARED175AXE	0.169669	0.220384	-0.190242	SC_equal_RRB
NDARWT888EU7	0.32029	0.406658	-0.371524	SC_equal_RRB
NDARXT399GJ8	0.337371	0.439747	-0.452916	SC_equal_RRB
NDARLB782VFP	0.0766046	0.272876	-0.930332	SC_equal_RRB
NDARPF330ZKQ	0.281401	0.165441	0.657228	SC_equal_RRB
NDARTZ693FFA	0.134541	0.162173	-0.0728747	SC_equal_RRB
NDARTD494JYQ	0.270497	0.411969	-0.651702	SC_equal_RRB
NDARRP903YD4	0.44234	0.436275	0.0984609	SC_equal_RRB
NDARUV811UZG	0.270117	0.347835	-0.327538	SC_equal_RRB
NDARTY566VEQ	0.563568	0.550654	0.133289	SC_equal_RRB
NDARJX726LBT	0.346101	0.281046	0.3984	SC_equal_RRB
NDARCK458RU4	0.444306	0.68076	-1.13464	RRB_over_SC
NDARHA535NWM	0.389779	0.129289	1.3921	SC_over_RRB
NDARYU937KEN	0.373499	0.3125	0.377776	SC_equal_RRB
NDARZW575ZHP	0.431401	0.519404	-0.379833	SC_equal_RRB
NDARHL903ER3	0.189924	0.11969	0.424735	SC_equal_RRB
NDARCW041YRJ	0.0222222	0	0.180613	SC_equal_RRB
NDARUJ682XZ9	0.568944	0.411765	0.866812	SC_equal_RRB
NDARPL605NCB	0.159351	0.239175	-0.338246	SC_equal_RRB
NDAR_INVYZ047PFK	0.150035	0.722426	-2.84274	RRB_over_SC
NDARNC911BK2	0.397274	0.515931	-0.535699	SC_equal_RRB
NDARLE554ZXM	0.452657	0.358864	0.544518	SC_equal_RRB
NDARAZ538EFR	0.163527	0.447304	-1.37526	RRB_over_SC
NDARMK068RE2	0.363147	0.0459559	1.6804	SC_over_RRB
NDARTK722ABJ	0.507039	0.57067	-0.255911	SC_equal_RRB
NDARPV993AED	0.24686	0.320874	-0.308708	SC_equal_RRB
NDARYR169EMJ	0.132954	0.0718954	0.378078	SC_equal_RRB
NDAREM066CYJ	0.310973	0.474702	-0.76487	SC_equal_RRB
NDAR_INVHK570KNC	0.364734	0.434436	-0.286782	SC_equal_RRB
NDAR_INVBR727KCE	0.441718	0.47018	-0.0770907	SC_equal_RRB
NDAR_INVRJ592HBE	0.230193	0.557598	-1.59709	RRB_over_SC
NDAR_INVPL443CX4	0.365735	0.314134	0.329992	SC_equal_RRB
NDAR_INVRF355XBK	0.127812	0.230801	-0.456029	SC_equal_RRB
NDAR_INVJC142AUZ	0.241132	0.398897	-0.734545	SC_equal_RRB
NDAR_INVFV396RNE	0.220876	0.463031	-1.16363	RRB_over_SC
NDAR_INVJU263CY5	0.189924	0.414624	-1.07488	RRB_over_SC
NDAR_INVPH656HU0	0.182195	0.575776	-1.93357	RRB_over_SC
NDAR_INVWA112JXH	0.529262	0.334559	1.0576	SC_over_RRB
NDAR_INVTF813WLK	0.166115	0.532475	-1.79516	RRB_over_SC
NDAR_INVDK336GV4	0.482643	0.425858	0.356352	SC_equal_RRB
NDAR_INVYJ124FVG	0.530849	0.512663	0.160088	SC_equal_RRB
NDAR_INVZR534UTD	0.092098	0.215891	-0.561809	SC_equal_RRB
NDAR_INVYR297GMM	0.265942	0.373162	-0.477543	SC_equal_RRB
NDAR_INVUU132CUC	0.647136	0.430147	1.17092	SC_over_RRB
NDARVE407FB7	0.186749	0.180351	0.100155	SC_equal_RRB
NDARRX834DEC	0.11332	0.184845	-0.296052	SC_equal_RRB
NDARXT297MLG	0.068254	0.306985	-1.14622	RRB_over_SC
NDARGB200ZCZ	0.242098	0.195057	0.306805	SC_equal_RRB
NDARJC690FAX	0.293306	0.251634	0.279506	SC_equal_RRB
NDARXK821PFT	0.2157	0.226307	0.0136923	SC_equal_RRB
NDARBC777NG8	0.276225	0.293301	-0.0191996	SC_equal_RRB
NDARDP910PY7	0.191925	0.302492	-0.494559	SC_equal_RRB
NDARLJ588EHU	0.354831	0.259395	0.552871	SC_equal_RRB
NDARUH298XRQ	0.316529	0.275123	0.278155	SC_equal_RRB
NDARZM180GCV	0.230228	0.21058	0.167523	SC_equal_RRB
NDAR_INVKU702FFQ	0.417943	0.359069	0.366976	SC_equal_RRB
NDARWN059AA6	0.1304	0.179534	-0.182203	SC_equal_RRB
NDARMR065XHC	0.203796	0.142157	0.38103	SC_equal_RRB
NDARND336DYY	0.536404	0.645221	-0.485661	SC_equal_RRB
NDARDD434AA7	0.359006	0.33844	0.172196	SC_equal_RRB
NDARBM884CMD	0.35383	0.268791	0.500011	SC_equal_RRB
NDARUK600WMW	0.26118	0.104984	0.861815	SC_equal_RRB
NDARMZ150YD7	0.185749	0.276552	-0.394074	SC_equal_RRB
NDARYN095GGU	0.446894	0.441585	0.0946191	SC_equal_RRB
NDAR_INVGR090BZT	0.0144928	0.243668	-1.09764	RRB_over_SC
NDARYV191WVP	0.126812	0.265523	-0.637664	SC_equal_RRB
NDARRT468NRX	0.281401	0.279003	0.0798141	SC_equal_RRB
NDARFB366PYY	0.169669	0.109273	0.37471	SC_equal_RRB
NDARCU182LZL	0.537405	0.639093	-0.449417	SC_equal_RRB
NDARDF153EWC	0.256591	0.426675	-0.797181	SC_equal_RRB
NDARWC271VT3	0.399896	0.570466	-0.799648	SC_equal_RRB
NDAR_INVJG483WWL	0.151622	0.222222	-0.29135	SC_equal_RRB
NDARMW914HHF	0.340959	0.598448	-1.24159	RRB_over_SC
NDARTM892HFW	0.336784	0.608047	-1.31163	RRB_over_SC
NDAREB851FUT	0.254624	0.275735	-0.0397196	SC_equal_RRB
NDARBU633MUJ	0.359006	0.380923	-0.0438156	SC_equal_RRB
NDARXK695YCT	0.334231	0.447508	-0.508345	SC_equal_RRB
NDARMX587KBN	0.420117	0.531658	-0.499516	SC_equal_RRB
NDARJJ123BDL	0.225673	0.286356	-0.240926	SC_equal_RRB
NDARCB315DC3	0.357419	0.135212	1.19745	SC_over_RRB
NDARKE361GWG	0.271084	0.516136	-1.17836	RRB_over_SC
NDARDZ095TXG	0.222429	0.280229	-0.226263	SC_equal_RRB
NDARYM737BM2	0.298482	0.345997	-0.173971	SC_equal_RRB
NDARFB609FR0	0.262388	0.42933	-0.781206	SC_equal_RRB
NDARLE922NYF	0.281401	0.556781	-1.33257	RRB_over_SC
NDARFL240AHA	0.561801	0.576593	-0.00758756	SC_equal_RRB
NDARZV268KZF	0.455245	0.476103	-0.0384308	SC_equal_RRB
NDARPY386GL3	0.248861	0.612949	-1.78361	RRB_over_SC
NDARGN135TJ7	0.547308	0.374592	0.945814	SC_equal_RRB
NDAR_INVNR366ZEQ	0.364769	0.374796	0.0166402	SC_equal_RRB
NDAREM641NKY	0.335197	0.356618	-0.0412935	SC_equal_RRB
NDARTZ085BGR	0.0119048	0.352328	-1.66328	RRB_over_SC
NDARTY582HAJ	0.359006	0.248775	0.628104	SC_equal_RRB
NDARWW975FR6	0.426674	0.293301	0.745767	SC_equal_RRB
NDARDJ944GXR	0.400483	0.718137	-1.54751	RRB_over_SC
NDARCP523ZPF	0.055383	0.46732	-2.0269	RRB_over_SC
NDARYH394LVA	0.259179	0.322712	-0.255419	SC_equal_RRB
NDARFY493GVZ	0.193478	0.165645	0.209141	SC_equal_RRB
NDARRB540LGU	0.42588	0.506536	-0.342478	SC_equal_RRB
NDARXR875ZZY	0.221463	0.505719	-1.3777	RRB_over_SC
NDARCM726WA4	0.364148	0.202206	0.891027	SC_equal_RRB
NDARPK406NUK	0.189303	0.238358	-0.1818	SC_equal_RRB
NDARUR516JKL	0.0579365	0.257761	-0.948401	SC_equal_RRB
NDARCA390ZUA	0.139717	0.450368	-1.5119	RRB_over_SC
NDARFN343YC9	0.294513	0.466708	-0.80791	SC_equal_RRB
NDARVJ018RWY	0.444928	0.562908	-0.53226	SC_equal_RRB
NDARPF028MLL	0.222464	0.494281	-1.31445	RRB_over_SC
NDARYA048ZDA	0.288164	0.738971	-2.22453	RRB_over_SC
NDARUJ855CYE	0.474293	0.395425	0.468632	SC_equal_RRB
NDARNH792ZEW	0.408627	0.412786	0.0464746	SC_equal_RRB
NDARGF338WJ4	0.295894	0.397059	-0.446758	SC_equal_RRB
NDARKG940HF8	0.225673	0.286356	-0.240926	SC_equal_RRB
NDARKX307BW1	0.331553	0.386029	-0.209368	SC_equal_RRB
NDARAD452DY2	0.194801	0.120536	0.445228	SC_equal_RRB
NDARGT186WVU	0.10559	0.24752	-0.654029	SC_equal_RRB
NDARDG738TDK	0.303244	0.336806	-0.103025	SC_equal_RRB
NDAREJ714XAR	0.332977	0.684436	-1.7194	RRB_over_SC
NDARWC440LUB	0.242098	0.604575	-1.77542	RRB_over_SC
NDARGL217TDB	0.447516	0.546364	-0.434981	SC_equal_RRB
NDARBF325EZ3	0.0791925	0.23223	-0.710509	SC_equal_RRB
NDARYZ105TKF	0.166494	0.171569	0.0418212	SC_equal_RRB
NDARUK174JTG	0.269496	0.101511	0.921753	SC_equal_RRB
NDARUW723JZ9	0.385404	0.29473	0.528658	SC_equal_RRB
NDARLN604WUT	0.527422	0.196691	1.74924	SC_over_RRB
NDARCZ134BRQ	0.485783	0.450776	0.245619	SC_equal_RRB
NDARPN321XE5	0.701898	0.133929	2.9555	SC_over_RRB
NDARKT000KAW	0.231838	0.0813492	0.832792	SC_equal_RRB
NDARMA463NR4	0.272671	0.178571	0.546078	SC_equal_RRB
NDARND259TNN	0.324831	0.505719	-0.852115	SC_equal_RRB
NDARKH503DN3	0.30029	0.458742	-0.738037	SC_equal_RRB
NDAREZ163NT1	0.280386	0.310458	-0.0852754	SC_equal_RRB
NDARFW080BB2	0.256054	0.469158	-1.01592	RRB_over_SC
NDARNM809YWU	0.206957	0.596814	-1.91463	RRB_over_SC
NDARHM654YYP	0.0568116	0.229779	-0.811844	SC_equal_RRB
NDARVW061DX9	0.379324	0.245507	0.748025	SC_equal_RRB
NDAREU044GGK	0.323257	0.205357	0.667095	SC_equal_RRB
NDARPG285YBR	0.438212	0.0669643	1.95526	SC_over_RRB
NDARME429PXK	0.402244	0.0491071	1.86317	SC_over_RRB
NDARNP629JLF	0.433989	0.0535714	2.00188	SC_over_RRB
NDARTD270GMD	0.243156	0.36756	-0.564914	SC_equal_RRB
NDARGD756MV4	0	0	0.0676229	SC_equal_RRB
NDARYP977EKK	0	0	0.0676229	SC_equal_RRB
NDARHY579YHM	0	0	0.0676229	SC_equal_RRB
NDARKV238UVD	0.292379	0.400531	-0.482284	SC_equal_RRB
NDARTL342XX8	0.782764	0.659314	0.695312	SC_equal_RRB
NDARPT280MJL	0.416356	0.420752	0.0452735	SC_equal_RRB
NDARXK457KEY	0.326846	0.295752	0.225725	SC_equal_RRB
NDARWG206GP2	0.271368	0.267974	0.0848782	SC_equal_RRB
NDARVV157RXM	0.399038	0.326797	0.434938	SC_equal_RRB
NDARKW470MZX	0.278813	0.415441	-0.627073	SC_equal_RRB
NDARZT891NTG	0.118461	0.0702614	0.312697	SC_equal_RRB
NDARGB152YE1	0.495514	0.140523	1.8726	SC_over_RRB
NDARBP077FRN	0.332574	0.349469	-0.0182798	SC_equal_RRB
NDARDG886NNZ	0.441373	0.593342	-0.70507	SC_equal_RRB
NDAREN102YEW	0.206384	0.196078	0.120021	SC_equal_RRB
NDARYW735FCQ	0.254037	0.509191	-1.22972	RRB_over_SC
NDARDE243UFE	0.263354	0.541667	-1.34748	RRB_over_SC
NDARZP099YDN	0.103002	0.259395	-0.72757	SC_equal_RRB
NDAREJ237DJU	0.527088	0.614788	-0.378294	SC_equal_RRB
NDARLB483XT3	0.412767	0.455474	-0.149521	SC_equal_RRB
NDARLF365NDX	0.197688	0.321078	-0.559764	SC_equal_RRB
NDARWC100DZM	0.282988	0.268791	0.139811	SC_equal_RRB
NDARJR660PB8	0.302622	0.178717	0.697627	SC_equal_RRB
NDARTD795NDK	0.544755	0.255923	1.53621	SC_over_RRB
NDARJZ778KG6	0.455245	0.156863	1.58477	SC_over_RRB
NDARPE584AZB	0.445894	0.347631	0.567248	SC_equal_RRB
NDARFH331TLN	0.555072	0.130923	2.22424	SC_over_RRB
NDARBJ730PGR	0.416943	0.327002	0.524935	SC_equal_RRB
NDARVM670LWH	0.0962733	0.0982143	0.0577537	SC_equal_RRB
NDARVT451CVC	0.257212	0.247024	0.119425	SC_equal_RRB
NDARER863LZW	0.423611	0.41973	0.0873546	SC_equal_RRB
NDAREK797VDH	0.472044	0.382353	0.523664	SC_equal_RRB
NDARAB369MB6	0.0910973	0.269812	-0.841065	SC_equal_RRB
NDARLU805UX3	0.163527	0.380923	-1.03775	RRB_over_SC
NDARPZ325ZUC	0.295514	0.363562	-0.278372	SC_equal_RRB
NDARHG202MTA	0.186749	0.28799	-0.447143	SC_equal_RRB
NDARWN899TY3	0.123637	0.36152	-1.14191	RRB_over_SC
NDARZG630DKN	0.363527	0.195874	0.920063	SC_equal_RRB
NDARHH622EY6	0.151587	0.158701	0.0314529	SC_equal_RRB
NDARXY996RHE	0.327279	0.244485	0.488594	SC_equal_RRB
NDARYX437CC2	0.494302	0.368668	0.706416	SC_equal_RRB
NDARXR153KKL	0.492877	0.197712	1.56841	SC_over_RRB
NDARNH071HP1	0.511218	0.503881	0.10493	SC_equal_RRB
NDARFU148ERL	0.274751	0.281046	0.0356153	SC_equal_RRB
NDARAN128XL0	0.373397	0.527982	-0.718373	SC_equal_RRB
NDARMC152TZX	0.227208	0.137868	0.52188	SC_equal_RRB
NDARPL946EJN	0.497507	0.553309	-0.216105	SC_equal_RRB
NDARZY028AAX	0.662215	0.183007	2.50419	SC_over_RRB
NDARZG783CRY	0.359687	0.108456	1.34502	SC_over_RRB
NDARTH347NCP	0.300392	0.0606618	1.28655	SC_over_RRB
NDARHZ328GWP	0.146011	0.458946	-1.52352	RRB_over_SC
NDARAP817LA8	0.458333	0.0563725	2.11142	SC_over_RRB
NDARKR015EDU	0.0208333	0.0571895	-0.117233	SC_equal_RRB
NDARLU754YF5	0.127191	0.216095	-0.384414	SC_equal_RRB
NDARYU950NP8	0.559213	0.252247	1.62842	SC_over_RRB
NDARLG020KY0	0.0563492	0.104984	-0.179662	SC_equal_RRB
NDARLH198LRH	0.82098	0	4.24195	SC_over_RRB
NDARMG729MXG	0.423706	0.375496	0.31275	SC_equal_RRB
NDARVP876KT4	0.71688	0	3.71265	SC_over_RRB
NDAREK663VY3	0.648326	0	3.36408	SC_over_RRB
NDARNP780LU3	0.118496	0.0833333	0.246407	SC_equal_RRB
NDARYN070NR8	0.197067	0.403186	-0.980405	SC_equal_RRB
NDARVB101XM0	0.0263975	0	0.201843	SC_equal_RRB
NDARWW327YTN	0.144893	0.0147059	0.729568	SC_equal_RRB
NDARAX102HYD	0.0289855	0.0178571	0.124206	SC_equal_RRB
NDARTZ023BLU	0.0289855	0.03125	0.0561089	SC_equal_RRB
NDARVE212DG0	0.0289855	0.0535714	-0.057386	SC_equal_RRB
NDAREE202GXJ	0.381815	0.438725	-0.221742	SC_equal_RRB
NDARDR403NPK	0.266908	0.644608	-1.85282	RRB_over_SC
NDARWJ114DY6	0.503865	0.35049	0.847466	SC_equal_RRB
NDARMN436JP7	0.260766	0.281863	-0.0396448	SC_equal_RRB
NDAREW988FK7	0.122636	0.323529	-0.953832	SC_equal_RRB
NDARAK289LJ9	0.321291	0.458742	-0.631258	SC_equal_RRB
NDARAZ912MEA	0.0621118	0.0833333	-0.0402795	SC_equal_RRB
NDAREE147JUA	0.181573	0.327002	-0.671817	SC_equal_RRB
NDAREM114MXM	0.242098	0.240196	0.0772933	SC_equal_RRB
NDARUX374LCX	0.598516	0.416258	0.994327	SC_equal_RRB
NDARLU431VU0	0.328054	0.573325	-1.17948	RRB_over_SC
NDARLY192CBB	0.131366	0.441381	-1.50867	RRB_over_SC
NDARMK445LZK	0.550311	0.632353	-0.349527	SC_equal_RRB
NDARNY480FA0	0.327053	0.242034	0.499907	SC_equal_RRB
NDARDA952HKY	0.367909	0.538603	-0.800283	SC_equal_RRB
NDARNH521UC9	0.319703	0.672386	-1.72562	RRB_over_SC
NDARUM462FP9	0.114907	0.332108	-1.03675	RRB_over_SC
NDARCV815XPW	0.169669	0.243056	-0.305518	SC_equal_RRB
NDARCG172LAZ	0.513596	0.655637	-0.654598	SC_equal_RRB
NDARKM093NG9	0.331608	0.398897	-0.274513	SC_equal_RRB
NDARGN086PK8	0.124638	0.0590278	0.401221	SC_equal_RRB
NDARZH274HDN	0.266908	0.211806	0.347796	SC_equal_RRB
NDARNC419WG0	0.127812	0.412173	-1.37823	RRB_over_SC
NDARCW037WM7	0.160939	0.269608	-0.484914	SC_equal_RRB
NDARJZ532XBW	0.366736	0.336806	0.219805	SC_equal_RRB
NDARLY379DAX	0.318703	0.267157	0.32971	SC_equal_RRB
NDARWY289JJE	0.488751	0.233456	1.36569	SC_over_RRB
NDARWK598NLQ	0.315528	0.329453	-0.00317807	SC_equal_RRB
NDARYM274LLC	0.285956	0.0833333	1.09787	SC_over_RRB
NDARJU018JAZ	0.157764	0.0833333	0.446071	SC_equal_RRB
NDARHC455GY4	0.258178	0.175245	0.489301	SC_equal_RRB
NDARAJ552LY6	0.278813	0.377247	-0.43287	SC_equal_RRB
NDARET552AT8	0.350071	0.41973	-0.286564	SC_equal_RRB
NDARJT523YZT	0.285956	0.310458	-0.0569577	SC_equal_RRB
NDARXJ275CTW	0.276846	0.35723	-0.341097	SC_equal_RRB
NDARBT941AB7	0.27938	0.344363	-0.262785	SC_equal_RRB
NDARKG842PPN	0.314907	0.300858	0.139056	SC_equal_RRB
NDARUY726EJ1	0.594341	0.515727	0.46734	SC_equal_RRB
NDARLW151GRZ	0.557626	0.452614	0.601561	SC_equal_RRB
NDARAZ050TTE	0.257657	0.525531	-1.2944	RRB_over_SC
NDARTU909ZWJ	0.502315	0.656454	-0.71611	SC_equal_RRB
NDARGH515YJ4	0.477467	0.572304	-0.414581	SC_equal_RRB
NDARBZ926WY6	0.302528	0.432802	-0.594763	SC_equal_RRB
NDARUT767PV0	0.490563	0.324142	0.9138	SC_equal_RRB
NDARYG707RBK	0.379095	0.409109	-0.0849856	SC_equal_RRB
NDARHW850WFG	0.25559	0.196691	0.367098	SC_equal_RRB
NDARAU259DWY	0.550897	0.409314	0.787514	SC_equal_RRB
NDARAY267WK0	0.318737	0.315564	0.0837579	SC_equal_RRB
NDAR_INVGW217KRH	0.144893	0.386234	-1.15949	RRB_over_SC
NDARUC705BA6	0.265942	0.436275	-0.798444	SC_equal_RRB
NDARDL539RCX	0.672947	0.47692	1.06434	SC_over_RRB
NDARLT339WNP	0.295894	0.459559	-0.764544	SC_equal_RRB
NDARLL452MP5	0.326467	0.494281	-0.785642	SC_equal_RRB
NDARPG155APG	0.370876	0.318423	0.334325	SC_equal_RRB
NDARCH867RB5	0.160352	0.302696	-0.656136	SC_equal_RRB
NDARAD335YYR	0.292685	0.266136	0.202613	SC_equal_RRB
NDARNV069BPX	0.585024	0.309641	1.46783	SC_over_RRB
NDAREC038WKL	0.227605	0.265523	-0.125172	SC_equal_RRB
NDARHG423ZLE	0.230193	0.421569	-0.905439	SC_equal_RRB
NDARPY015DNA	0.346101	0.276348	0.422285	SC_equal_RRB
NDARVU314XNG	0.322878	0.331291	0.0248464	SC_equal_RRB
NDARTJ667XB1	0.212146	0.265114	-0.201697	SC_equal_RRB
NDARAM420NTK	0.474914	0.494281	-0.0308516	SC_equal_RRB
NDARWY154FM3	0.553063	0.274918	1.48187	SC_over_RRB
NDARBD013WEE	0.582621	0.179534	2.11715	SC_over_RRB
NDARGC032JPQ	0.349181	0.15094	1.07559	SC_over_RRB
NDARHL874BT0	0.439815	0.312296	0.716002	SC_equal_RRB
NDAREB414NUC	0.589199	0.269608	1.69261	SC_over_RRB
NDARLK606JZJ	0.271084	0.405229	-0.614448	SC_equal_RRB
NDARBU440VV5	0.242133	0.457108	-1.02543	RRB_over_SC
NDARCT823NFX	0.434023	0.411765	0.180799	SC_equal_RRB
NDAREJ489VWF	0.498575	0.25817	1.28998	SC_over_RRB
NDARYJ567PX2	0.595342	0.769199	-0.816369	SC_equal_RRB
NDARYA108AAM	0.281401	0.254085	0.206513	SC_equal_RRB
NDARMM992CVC	0.271084	0.329657	-0.230197	SC_equal_RRB
NDARCC947JTX	0.394341	0.334763	0.370551	SC_equal_RRB
NDARDA220PME	0.449482	0.319036	0.730887	SC_equal_RRB
NDARFF487WP3	0.574672	0.449346	0.70485	SC_equal_RRB
NDAREH193LLU	0.598551	0.394608	1.10458	SC_over_RRB
NDARYH700PE7	0.237543	0.233252	0.0894433	SC_equal_RRB
NDARGY924RBR	0.445928	0.44567	0.0689362	SC_equal_RRB
NDAREG872PJF	0.333575	0.0606618	1.45527	SC_over_RRB
NDARVK080VR2	0.275259	0.349469	-0.309704	SC_equal_RRB
NDARZC447KDQ	0.337371	0.336397	0.0725729	SC_equal_RRB
NDAR_INVAF428CNN	0.121049	0.420547	-1.4552	RRB_over_SC
NDAR_INVKP738WG7	0.15421	0.222835	-0.281307	SC_equal_RRB
NDAR_INVHY828DP4	0.0486197	0.509804	-2.2773	RRB_over_SC
NDAR_INVLR725LE8	0.15421	0.222835	-0.281307	SC_equal_RRB
NDAR_INVUF954UH6	0.212146	0.402369	-0.899579	SC_equal_RRB
NDARBG710GK9	0.157764	0.255719	-0.430436	SC_equal_RRB
NDARAA898JB2	0.180573	0.46732	-1.39036	RRB_over_SC
NDARKE591BUY	0.275259	0.258987	0.150358	SC_equal_RRB
NDARHN209RUJ	0.352243	0.582108	-1.10114	RRB_over_SC
NDARJA499ZKK	0.194479	0.283701	-0.386033	SC_equal_RRB
NDARFF110HUT	0.381815	0.534109	-0.706729	SC_equal_RRB
NDAREH373NFE	0.188337	0.169935	0.16119	SC_equal_RRB
NDARTE323RM2	0.220876	0.338235	-0.529096	SC_equal_RRB
NDARXR876XUD	0.501656	0.342729	0.875701	SC_equal_RRB
NDARXM623KAN	0.437578	0.678309	-1.15639	RRB_over_SC
NDARMM012MHZ	0.261732	0.188113	0.441946	SC_equal_RRB
NDARRZ867EYN	0.334196	0.313113	0.174822	SC_equal_RRB
NDARYN880GLA	0.293927	0.461397	-0.783891	SC_equal_RRB
NDARHZ919HKQ	0.115908	0.276757	-0.750225	SC_equal_RRB
NDARCP792RT7	0.344893	0.25674	0.515842	SC_equal_RRB
NDARHJ856UXY	0.554451	0.54473	0.11705	SC_equal_RRB
NDARZM345HBQ	0.242133	0.283701	-0.143735	SC_equal_RRB
NDARMR383FJU	0.407591	0.277574	0.728708	SC_equal_RRB
NDARNK245YRT	0.491339	0.51777	-0.0667661	SC_equal_RRB
NDARKE210DB3	0.289752	0.369485	-0.337789	SC_equal_RRB
NDARFY736EVM	0.518357	0.215891	1.60554	SC_over_RRB
NDARHW049PF9	0.363182	0.220997	0.790571	SC_equal_RRB
NDARED787NTX	0.324465	0.414624	-0.390797	SC_equal_RRB
NDARHA038LJH	0.326052	0.161152	0.906071	SC_equal_RRB
NDARAV489PL8	0.252381	0.253268	0.0631127	SC_equal_RRB
NDARJM805UVM	0.243685	0.726103	-2.38526	RRB_over_SC
NDARZV747WZM	0.431435	0.406863	0.192565	SC_equal_RRB
NDARNX736AHU	0.29234	0.448529	-0.726535	SC_equal_RRB
NDARBA973RGH	0.031339	0.207312	-0.827124	SC_equal_RRB
NDARVP196AC0	0.529915	0.609886	-0.338996	SC_equal_RRB
NDARGP353KR4	0.251449	0.0866013	0.905804	SC_equal_RRB
NDARCG451NXG	0.404417	0.300041	0.59833	SC_equal_RRB
NDARVZ647XWH	0.20697	0.270629	-0.256055	SC_equal_RRB
NDARVD186NCT	0.347723	0.263685	0.49492	SC_equal_RRB
NDARCN383ZEE	0.365769	0.350286	0.14635	SC_equal_RRB
NDARFM222HXY	0.328399	0.253268	0.449631	SC_equal_RRB
NDARRV389CZ7	0.207971	0.165441	0.283869	SC_equal_RRB
NDARKT871JV1	0.250828	0.214869	0.250458	SC_equal_RRB
NDARYD429MLK	0.127812	0.318219	-0.900513	SC_equal_RRB
NDARCK931VCG	0.292305	0.57598	-1.37474	RRB_over_SC
NDARHT516LTX	0.143575	0.381536	-1.14231	RRB_over_SC
NDARDX871ZJT	0.299323	0.181985	0.664236	SC_equal_RRB
NDARGW186EAX	0.482022	0.311012	0.937136	SC_equal_RRB
NDARGD229DCJ	0.248219	0.211806	0.252771	SC_equal_RRB
NDARKX564RRY	0.615741	0.169935	2.33435	SC_over_RRB
NDARMH300WCN	0	0	0.0676229	SC_equal_RRB
NDARUV215DYU	0	0	0.0676229	SC_equal_RRB
NDARPH360CLR	0.355769	0.0982143	1.37718	SC_over_RRB

## Sheet: EUAIMS
subjectKey	SC	RRB	Z	Group
101414625982	0.347067	0.372958	-0.0792401	SC_equal_RRB
101900205031	0.328889	0.25143	0.451228	SC_equal_RRB
104324981539	0.240511	0.315768	-0.332627	SC_equal_RRB
107356654390	0.182479	0.243873	-0.26147	SC_equal_RRB
107501679619	0.511111	0.320057	1.03428	SC_over_RRB
109182897329	0.230556	0.0902778	0.77366	SC_equal_RRB
109314636234	0.332219	0.320874	0.111877	SC_equal_RRB
111297432251	0.231944	0.194444	0.246128	SC_equal_RRB
112152703248	0.395513	0.426062	-0.103152	SC_equal_RRB
112250651739	0.186752	0	1.0122	SC_over_RRB
112353982965	0.654274	0.469158	1.0038	SC_over_RRB
113902830642	0.522222	0.303717	1.17518	SC_over_RRB
116829617056	0.352778	0.382937	-0.101147	SC_equal_RRB
118194667229	0.123611	0.207925	-0.379111	SC_equal_RRB
124737109801	0.408333	0.474469	-0.285808	SC_equal_RRB
125610027898	0.135542	0.295752	-0.768667	SC_equal_RRB
130442593612	0.255556	0.249796	0.0832133	SC_equal_RRB
133731063641	0.436508	0.0833333	1.86641	SC_over_RRB
136287182777	0.126389	0.0355392	0.519958	SC_equal_RRB
136851282877	0.307053	0.39951	-0.420907	SC_equal_RRB
141031925901	0.29011	0.28799	0.0645295	SC_equal_RRB
141793096301	0.294444	0.118056	0.959009	SC_equal_RRB
156266822057	0.498723	0.272222	1.21622	SC_over_RRB
157057245454	0.405983	0.208333	1.06813	SC_over_RRB
157130105776	0.468056	0.475694	0.0144412	SC_equal_RRB
157923026370	0.180627	0.142157	0.251106	SC_equal_RRB
160054811236	0.0375	0.0625	-0.074669	SC_equal_RRB
162000603879	0.633333	0.0798611	2.89448	SC_over_RRB
166001935037	0.166115	0.101511	0.385241	SC_equal_RRB
175721011373	0.193056	0.0441176	0.81811	SC_equal_RRB
177800559886	0.167803	0.29759	-0.612513	SC_equal_RRB
178105062231	0.613889	0.274101	1.79769	SC_over_RRB
181254963534	0.411111	0.465891	-0.227519	SC_equal_RRB
181963433776	0.67735	0.27594	2.11399	SC_over_RRB
182470933796	0.159722	0.0424837	0.655405	SC_equal_RRB
183456420392	0.187232	0	1.01467	SC_over_RRB
183962358736	0.403175	0.294935	0.609218	SC_equal_RRB
186734682586	0.25614	0.264502	0.0107333	SC_equal_RRB
195056918956	0.28913	0.163194	0.700047	SC_equal_RRB
195924035910	0.307265	0.391953	-0.381031	SC_equal_RRB
196526905399	0.251415	0.0753676	0.957255	SC_equal_RRB
198955934445	0.641026	0.314134	1.7315	SC_over_RRB
199958815887	0.329167	0.0841503	1.31126	SC_over_RRB
200472210738	0.348611	0.149101	1.07768	SC_over_RRB
202887019892	0.254167	0.09375	0.877028	SC_equal_RRB
206523187654	0.55	0.217758	1.75896	SC_over_RRB
217861104942	0.347386	0.21875	0.713904	SC_equal_RRB
219811218558	0.568056	0.531863	0.239418	SC_equal_RRB
220947892915	0.204417	0.161356	0.274669	SC_equal_RRB
224399754295	0.323611	0.29473	0.201887	SC_equal_RRB
230491665566	0.433333	0.167659	1.41729	SC_over_RRB
230568388344	0.189253	0.186479	0.0678895	SC_equal_RRB
234602244411	0.505556	0.301587	1.10057	SC_over_RRB
236256460571	0.367094	0.125	1.29626	SC_over_RRB
239191121558	0.322222	0.232435	0.514507	SC_equal_RRB
240882777282	0.59285	0.527165	0.390795	SC_equal_RRB
241215701017	0.280556	0.130923	0.821674	SC_equal_RRB
256029070030	0.328433	0	1.73941	SC_over_RRB
259866841106	0.548291	0.625408	-0.342177	SC_equal_RRB
260851850826	0.742788	0.42549	1.68226	SC_over_RRB
261140684101	0.341453	0.281046	0.363705	SC_equal_RRB
261249677383	0.321546	0.377778	-0.234974	SC_equal_RRB
261561076993	0.410766	0.394608	0.136586	SC_equal_RRB
261811283182	0.570513	0.145833	2.23342	SC_over_RRB
268808354269	0.245833	0.0868056	0.869899	SC_equal_RRB
270482106649	0.19359	0.154412	0.25474	SC_equal_RRB
272840296620	0.172843	0.294118	-0.568821	SC_equal_RRB
276613040319	0.60873	0.320057	1.53533	SC_over_RRB
278212296453	0.163889	0.15625	0.0928581	SC_equal_RRB
279317040809	0.491228	0.613358	-0.573211	SC_equal_RRB
282653896837	0.3451	0.59232	-1.21527	RRB_over_SC
294263527638	0.422705	0.66973	-1.21427	RRB_over_SC
294442129240	0.517094	0.371936	0.798707	SC_equal_RRB
295112357534	0.334722	0.22549	0.61431	SC_equal_RRB
300806232821	0.319444	0.171773	0.81161	SC_equal_RRB
302455658944	0.439316	0.340686	0.559892	SC_equal_RRB
307365682603	0.294893	0.498775	-0.992822	SC_equal_RRB
308985002572	0.222969	0.261846	-0.145899	SC_equal_RRB
315910414581	0.0494505	0.377451	-1.62989	RRB_over_SC
320580883246	0.316667	0.0988562	1.17162	SC_over_RRB
320826668581	0.194444	0.356618	-0.778744	SC_equal_RRB
321466110510	0.488317	0.15094	1.78532	SC_over_RRB
323195490394	0.75	0.362541	2.04238	SC_over_RRB
325027333124	0.155556	0.171569	-0.0285414	SC_equal_RRB
333206458303	0.352339	0.123162	1.22996	SC_over_RRB
347433880698	0.461111	0.184641	1.4727	SC_over_RRB
353148112942	0.2125	0.138889	0.431477	SC_equal_RRB
355432335910	0.170833	0.0208333	0.823562	SC_equal_RRB
362657727180	0.545833	0.137868	2.14763	SC_over_RRB
366889738280	0.425	0.122345	1.6071	SC_over_RRB
368009590945	0.157764	0.03125	0.703014	SC_equal_RRB
372295016258	0.138889	0.264502	-0.591089	SC_equal_RRB
376830899810	0.427778	0.326185	0.575101	SC_equal_RRB
377573175891	0.226389	0.0737337	0.83719	SC_equal_RRB
377617591969	0.55	0.44424	0.596488	SC_equal_RRB
377961354536	0.516667	0.03125	2.54517	SC_over_RRB
378195533007	0.411111	0.542075	-0.618556	SC_equal_RRB
378543460381	0.120833	0.423407	-1.49938	RRB_over_SC
379518485485	0.437179	0.465891	-0.0937168	SC_equal_RRB
383425423056	0.25812	0.134395	0.688695	SC_equal_RRB
389123441230	0.579167	0.146446	2.27469	SC_over_RRB
405399264404	0.351389	0.352183	0.0495761	SC_equal_RRB
406361373838	0.626984	0.691176	-0.275833	SC_equal_RRB
411132124107	0.372222	0.205678	0.908478	SC_equal_RRB
413056331722	0.150621	0.269812	-0.558127	SC_equal_RRB
419673248476	0.355983	0.432598	-0.339596	SC_equal_RRB
420380436494	0.368056	0.275735	0.527506	SC_equal_RRB
431356813004	0.819697	0.32598	2.58777	SC_over_RRB
432268037768	0.567424	0.46058	0.602054	SC_equal_RRB
433036344712	0.025641	0.0178571	0.0936024	SC_equal_RRB
433919720012	0.116667	0.527369	-2.05438	RRB_over_SC
436491381614	0.340278	0.220384	0.669034	SC_equal_RRB
437304668226	0.0579365	0.0772059	-0.0452551	SC_equal_RRB
441124095287	0.55	0.142361	2.14596	SC_over_RRB
445106475225	0.330242	0.178513	0.832433	SC_equal_RRB
445512164596	0.504167	0.21344	1.54588	SC_over_RRB
445780332688	0.584722	0.375	1.1301	SC_over_RRB
446221388468	0.361111	0.332341	0.201318	SC_equal_RRB
449830790175	0.302564	0.208333	0.537312	SC_equal_RRB
453555274646	0.328116	0.186275	0.781686	SC_equal_RRB
458470349372	0.1	0.246528	-0.69844	SC_equal_RRB
458858673178	0.101716	0.165645	-0.274485	SC_equal_RRB
461756116874	0.458333	0.192606	1.41756	SC_over_RRB
462839741911	0.516135	0.424224	0.525408	SC_equal_RRB
468030954687	0.420833	0.161356	1.38548	SC_over_RRB
468580210800	0.594872	0.440768	0.844625	SC_equal_RRB
468615955074	0.347222	0.137868	1.12821	SC_over_RRB
468991529680	0.445513	0.319853	0.69863	SC_equal_RRB
472209750058	0.5375	0.20384	1.76624	SC_over_RRB
472708716550	0.42291	0.0625	1.90354	SC_over_RRB
472796270748	0.373611	0.0714286	1.60468	SC_over_RRB
475093171413	0.629167	0.406863	1.19468	SC_over_RRB
488892266345	0.200088	0	1.08065	SC_over_RRB
491908520267	0.270338	0.0535714	1.16626	SC_over_RRB
491998749681	0.245833	0.174428	0.420155	SC_equal_RRB
498184660603	0.307186	0.0294118	1.47939	SC_over_RRB
500489711016	0.451462	0.234886	1.16528	SC_over_RRB
501626394309	0.26031	0.250817	0.102376	SC_equal_RRB
503004924812	0.452778	0.302778	0.823562	SC_equal_RRB
505336529906	0.0460317	0.0772059	-0.106359	SC_equal_RRB
508346521563	0.0423077	0.181373	-0.660135	SC_equal_RRB
511140892831	0.272348	0.278595	0.0215891	SC_equal_RRB
511141963906	0.647136	0.306781	1.8006	SC_over_RRB
523946184842	0.221212	0.1875	0.226685	SC_equal_RRB
525150339506	0.272222	0.189951	0.475927	SC_equal_RRB
529633790775	0.533333	0.266667	1.42238	SC_over_RRB
530426937681	0.269444	0.290441	-0.0541212	SC_equal_RRB
532177189086	0.17906	0.26634	-0.394337	SC_equal_RRB
535674267646	0.336111	0.151757	0.999895	SC_equal_RRB
538954407458	0.154167	0.401757	-1.21717	RRB_over_SC
541548272051	0.455556	0.103145	1.86248	SC_over_RRB
543584526796	0.434615	0.208333	1.2151	SC_over_RRB
546960446466	0.570531	0.260212	1.64644	SC_over_RRB
552396778923	0.305894	0.290441	0.132964	SC_equal_RRB
559902456395	0.256944	0.127451	0.718307	SC_equal_RRB
560385322960	0.901961	0.406863	2.59486	SC_over_RRB
560987227569	0.463889	0.353962	0.617874	SC_equal_RRB
573074876911	0.418056	0.0763889	1.80734	SC_over_RRB
577694186905	0.333333	0.163807	0.923784	SC_equal_RRB
578561818687	0.383333	0.144812	1.27792	SC_over_RRB
580428127991	0.134722	0.164011	-0.0966844	SC_equal_RRB
581934377616	0.327778	0.171773	0.854383	SC_equal_RRB
583339263116	0.276389	0.0486111	1.22278	SC_over_RRB
584224364936	0.123504	0.362745	-1.17431	RRB_over_SC
591612765160	0.480556	0.327206	0.840755	SC_equal_RRB
593435745241	0.479167	0.169118	1.64505	SC_over_RRB
594128872723	0.539324	0.240196	1.589	SC_over_RRB
599197502428	0.269082	0.176062	0.531098	SC_equal_RRB
605316136288	0.309386	0.309845	0.0512938	SC_equal_RRB
607485356482	0.501691	0.0667892	2.28589	SC_over_RRB
607680425439	0.445074	0.212623	1.24677	SC_over_RRB
609966867439	0.268056	0.0798611	1.0196	SC_over_RRB
610073047327	0.493056	0.153595	1.79602	SC_over_RRB
611237764697	0.0430556	0	0.274643	SC_equal_RRB
611482122018	0.150035	0.204657	-0.226713	SC_equal_RRB
616502860312	0.525	0.217729	1.63079	SC_over_RRB
617711901244	0.55	0.396446	0.841803	SC_equal_RRB
618085331302	0.476389	0.33415	0.783724	SC_equal_RRB
622837550309	0.120401	0.0147059	0.596158	SC_equal_RRB
631415270075	0.559722	0.1375	2.22081	SC_over_RRB
634792258018	0.331279	0.138685	1.04219	SC_over_RRB
638494573736	0.439938	0.300858	0.767512	SC_equal_RRB
639747247787	0.388462	0.0857843	1.60721	SC_over_RRB
642984348418	0.512121	0.351307	0.879067	SC_equal_RRB
647052125664	0.309722	0.331291	-0.0570566	SC_equal_RRB
647902472227	0.40676	0.0882353	1.68856	SC_over_RRB
649197039178	0.506944	0.403186	0.586214	SC_equal_RRB
649700204468	0.428846	0.192606	1.26621	SC_over_RRB
651491039045	0.152222	0.152778	0.0507981	SC_equal_RRB
651670408869	0.254167	0.164828	0.5122	SC_equal_RRB
652403397256	0.220833	0.293651	-0.320104	SC_equal_RRB
653262752197	0.40599	0.305351	0.570204	SC_equal_RRB
656616484637	0.484722	0.255106	1.23221	SC_over_RRB
658407271274	0.227778	0.132557	0.542393	SC_equal_RRB
675064758420	0.580952	0.104984	2.49668	SC_over_RRB
676853354784	0.579487	0.0718954	2.65899	SC_over_RRB
681975486857	0.440598	0.153391	1.52781	SC_over_RRB
682151444267	0.15	0.0876225	0.373817	SC_equal_RRB
686924389939	0.276389	0.168301	0.608439	SC_equal_RRB
689261665273	0.0388889	0.183007	-0.68607	SC_equal_RRB
690625710786	0.238889	0.137868	0.572166	SC_equal_RRB
697229528974	0.394444	0.393791	0.0570044	SC_equal_RRB
698589982809	0.716667	0.398284	1.68783	SC_over_RRB
700148775290	0.420588	0.20384	1.16616	SC_over_RRB
701626976547	0.649415	0.304534	1.82384	SC_over_RRB
701950985712	0.597222	0.319444	1.47941	SC_over_RRB
702382144710	0.319444	0.532475	-1.03978	RRB_over_SC
710441522016	0.597222	0.255106	1.80964	SC_over_RRB
712984812365	0.632813	0.294935	1.78789	SC_over_RRB
713526364981	0.0972222	0.0277778	0.41009	SC_equal_RRB
716041863832	0.159722	0.345734	-0.901102	SC_equal_RRB
718283607938	0.383333	0.283701	0.565037	SC_equal_RRB
729400520308	0.444444	0.49183	-0.189569	SC_equal_RRB
730708437918	0.370085	0.245507	0.693082	SC_equal_RRB
733724982161	0.37123	0.358252	0.120265	SC_equal_RRB
734264787430	0.219444	0.136234	0.480749	SC_equal_RRB
745295300976	0.262879	0.260417	0.0662871	SC_equal_RRB
749456093133	0.670163	0.284722	2.03202	SC_over_RRB
749925290668	0.206944	0.155229	0.319093	SC_equal_RRB
752965114156	0.257937	0.125	0.735979	SC_equal_RRB
755212054837	0.214734	0.03125	0.995428	SC_equal_RRB
755866583506	0.646154	0.0147059	3.29471	SC_over_RRB
761647460630	0.345833	0.293301	0.323287	SC_equal_RRB
762689081855	0.324603	0.106618	1.17251	SC_over_RRB
767491931913	0.308333	0.0355392	1.45383	SC_over_RRB
771068276221	0.467184	0.257761	1.12856	SC_over_RRB
772929362868	0.486325	0.0606618	2.23847	SC_over_RRB
773995512885	0.406944	0.236724	0.927349	SC_equal_RRB
778284577230	0.281401	0.326797	-0.179359	SC_equal_RRB
780626155930	0.379324	0.487745	-0.50285	SC_equal_RRB
787450371980	0.272222	0.454861	-0.883789	SC_equal_RRB
810072092902	0.607246	0.416462	1.0329	SC_over_RRB
811366047947	0.406944	0.248979	0.864447	SC_equal_RRB
816806068146	0.330987	0.281863	0.305791	SC_equal_RRB
826817331038	0.218056	0.229167	-0.00338084	SC_equal_RRB
828133697447	0.688889	0.262868	2.24031	SC_over_RRB
829426540874	0.374359	0.269812	0.590262	SC_equal_RRB
830041143266	0.330556	0.169118	0.882269	SC_equal_RRB
832569428144	0.242803	0.328373	-0.385559	SC_equal_RRB
836808459341	0.35	0.122345	1.22215	SC_over_RRB
839932161550	0.205263	0.0849673	0.671098	SC_equal_RRB
842711675738	0.631944	0.24183	2.05601	SC_over_RRB
844092957113	0.138889	0.125	0.124938	SC_equal_RRB
852305045433	0.499689	0.268791	1.23879	SC_over_RRB
852911509359	0	0.134395	-0.636168	SC_equal_RRB
854378527154	0.255017	0.0208333	1.25565	SC_over_RRB
855548932908	0.53254	0.608252	-0.334961	SC_equal_RRB
860914119337	0.230449	0.0988562	0.729081	SC_equal_RRB
867116024936	0.453846	0.251634	1.09155	SC_over_RRB
869635923320	0.199034	0.261846	-0.268751	SC_equal_RRB
871716846350	0.226068	0.212623	0.122664	SC_equal_RRB
871752256167	0.472222	0.260212	1.14184	SC_over_RRB
879046647066	0.711966	0.193219	2.71625	SC_over_RRB
879699932406	0.356209	0.199551	0.857738	SC_equal_RRB
880387463235	0.472222	0.251634	1.18587	SC_over_RRB
881645213328	0.253037	0.440341	-0.907736	SC_equal_RRB
882596425885	0.496154	0.528186	-0.110765	SC_equal_RRB
886847536213	0.457833	0.246119	1.14032	SC_over_RRB
897504950304	0.280193	0.0625	1.17101	SC_over_RRB
899315846574	0.306731	0.0710784	1.26319	SC_over_RRB
899801407334	0.314469	0.364583	-0.203575	SC_equal_RRB
903699871522	0.261111	0.111928	0.819368	SC_equal_RRB
903730653877	0.389744	0.127451	1.39993	SC_over_RRB
908722914011	0.470833	0.244444	1.21565	SC_over_RRB
911363863036	0.555983	0.374592	0.984686	SC_equal_RRB
912918777725	0.326515	0.0563725	1.44022	SC_over_RRB
916074864275	0.502244	0.0884395	2.1776	SC_over_RRB
923908026564	0.438261	0.492647	-0.225501	SC_equal_RRB
924898223873	0.437179	0.242034	1.05528	SC_over_RRB
928192954187	0.133333	0.225694	-0.420416	SC_equal_RRB
928321564172	0.288116	0.252451	0.236709	SC_equal_RRB
929367768579	0.441546	0.544643	-0.475521	SC_equal_RRB
929896672696	0.454167	0.496119	-0.161682	SC_equal_RRB
930108800338	0.435942	0.20384	1.24497	SC_over_RRB
935036952888	0.0981061	0.112745	-0.0214888	SC_equal_RRB
942412768004	0.641667	0.177696	2.43509	SC_over_RRB
942911490704	0.204386	0.125992	0.456026	SC_equal_RRB
943451413620	0.47349	0.356413	0.654576	SC_equal_RRB
949903300427	0.311111	0.293096	0.146115	SC_equal_RRB
954803363518	0.244444	0.0718954	0.9393	SC_equal_RRB
955634127896	0.23637	0	1.26688	SC_over_RRB
966444082202	0.650855	0.673611	-0.0631532	SC_equal_RRB
971064170845	0.4125	0.364379	0.300642	SC_equal_RRB
975493741410	0.290171	0.112745	0.964331	SC_equal_RRB
977462585747	0.503865	0.159722	1.82005	SC_over_RRB
980380935550	0.306908	0.240196	0.396066	SC_equal_RRB
981843419748	0.350427	0.325163	0.183323	SC_equal_RRB
982466523824	0.505556	0.158701	1.83397	SC_over_RRB
988758069798	0.30628	0.169118	0.75767	SC_equal_RRB
989524720202	0.204701	0.0833333	0.676598	SC_equal_RRB
990822957437	0.273099	0.0833333	1.02767	SC_over_RRB
992647735985	0.468056	0.147467	1.69915	SC_over_RRB
997038807877	0.424051	0.321691	0.579037	SC_equal_RRB
999883621045	0.191667	0.218546	-0.0843138	SC_equal_RRB
