# Supplementary material for: Imbalanced social-communicative and restricted repetitive behavior subtypes of autism spectrum disorder exhibit different neural circuitry
Source: Commun Biol. 2021 May 14;4:574. doi: 10.1038/s42003-021-02015-2 (PMC8121854; doi:10.1038/s42003-021-02015-2)
Supplement: Supplementary file 4 — Supplementary Data 2 [file 42003_2021_2015_MOESM4_ESM.xlsx]

## Sheet: SuppTable02
idx	compNames	SCequalRRB_Disc_vs_TD.tstat	SCequalRRB_Disc_vs_TD.pval	SCequalRRB_Disc_vs_TD.es	SCequalRRB_Rep_vs_TD.tstat	SCequalRRB_Rep_vs_TD.pval	SCequalRRB_Rep_vs_TD.es	SCequalRRB.repBF	SCoverRRB_Disc_vs_TD.tstat	SCoverRRB_Disc_vs_TD.pval	SCoverRRB_Disc_vs_TD.es	SCoverRRB_Rep_vs_TD.tstat	SCoverRRB_Rep_vs_TD.pval	SCoverRRB_Rep_vs_TD.es	SCoverRRB.repBF	SCequalRRB_Disc_vs_SCoverRRB.tstat	SCequalRRB_Disc_vs_SCoverRRB.pval	SCequalRRB_Disc_vs_SCoverRRB.es	SCequalRRB_Rep_vs_SCoverRRB.tstat	SCequalRRB_Rep_vs_SCoverRRB.pval	SCequalRRB_Rep_vs_SCoverRRB.es	SCequalRRB_vs_SCoverRRB.repBF	SCcorr_Disc.r	SCcorr_Disc.t	SCcorr_Disc.pval	SCcorr_Rep.r	SCcorr_Rep.t	SCcorr_Rep.pval	SCcorr.repBF	RRBcorr_Disc.r	RRBcorr_Disc.t	RRBcorr_Disc.pval	RRBcorr_Rep.r	RRBcorr_Rep.t	RRBcorr_Rep.pval	RRBcorr.repBF	zds_Disc.r	zds_Disc.t	zds_Disc.pval	zds_Rep.r	zds_Rep.t	zds_Rep.pval	zds.repBF
1	IC01_IC03	-1.27623	0.203432	0.1775	-0.434477	0.664418	0.05479	0.637015	-0.29999	0.764567	0.0656476	0.0610996	0.951355	-0.0117718	0.687927	-0.647263	0.518698	0.106333	-0.182671	0.855352	0.0685211	0.677862	-0.0487479	-0.790473	0.430811	-0.00826428	-0.280256	0.779744	0.680024	0.00772128	-0.274368	0.784274	0.0245508	-0.284736	0.776318	0.728872	-0.0453506	-0.443801	0.657985	-0.0240013	-0.103156	0.918005	0.682944
2	IC01_IC04	-1.83009	0.0688031	0.24828	-0.724055	0.469891	0.0911309	0.657621	-0.74433	0.457749	0.103092	-1.14437	0.25415	0.18019	1.30892	-0.675952	0.500372	0.147575	0.390623	0.696741	-0.0806789	0.57074	-0.107229	-1.00474	0.317044	-0.129944	-1.25714	0.211049	1.52019	0.0920389	1.07708	0.283606	-0.0845777	-0.649104	0.517462	0.408927	-0.151605	-1.71612	0.0887205	-0.0792559	-0.830857	0.407639	0.803952
3	IC01_IC05	0.264981	0.791311	-0.0361515	-0.734534	0.463497	0.110724	0.714708	0.782292	0.435178	-0.141553	0.0439101	0.96503	-0.0347914	0.619244	-0.492006	0.623614	0.0929726	-0.97998	0.328989	0.139272	1.07354	0.0186491	0.499347	0.618449	-0.151032	-1.46262	0.146081	0.784743	0.0760026	1.03633	0.302132	-0.0962572	-0.782858	0.435191	0.415821	-0.0371663	-0.398211	0.691182	-0.0934421	-0.941618	0.348204	1.01766
4	IC01_IC06	1.11885	0.264617	-0.148187	2.05223	0.0414701	-0.274416	4.6246	1.17561	0.241467	-0.179867	-0.393367	0.694562	0.0839951	0.414586	-0.208875	0.8349	0.0201659	2.12168	0.0358389	-0.395045	1.70254	0.131435	1.56133	0.12108	0.0932299	1.38466	0.168624	1.80356	0.11712	1.23604	0.218857	-0.085043	-0.58612	0.558852	0.361021	0.0270666	0.329391	0.742434	0.149109	1.73769	0.0847283	1.94171
5	IC01_IC07	0.673381	0.501523	-0.100163	-0.738081	0.461344	0.107233	0.557631	0.633237	0.527466	-0.107836	0.282733	0.77774	-0.0317418	0.71655	-0.0116406	0.990732	0.00541893	-0.646603	0.519075	0.142663	0.785964	0.025006	-0.121501	0.903497	-0.142303	-1.272	0.205733	1.13653	0.120905	0.566998	0.571774	0.0143334	0.417767	0.676834	0.759454	-0.0630379	-0.563749	0.573977	-0.154511	-1.54166	0.125684	1.81841
6	IC01_IC08	2.5507	0.0115389	-0.369561	0.79092	0.429942	-0.106162	0.426873	1.76355	0.0796821	-0.288325	1.91334	0.057457	-0.298077	4.3352	0.306271	0.759929	-0.0545402	-0.980298	0.328833	0.171814	0.754509	-0.030303	-0.0889528	0.929268	-0.0650357	-0.511667	0.609787	0.764833	-0.0900574	-0.662057	0.509204	-0.0337522	-0.0288087	0.977063	0.631144	0.0373202	0.432784	0.665949	-0.0450801	-0.499197	0.618518	0.638849
7	IC01_IC09	1.81613	0.0709264	-0.258282	0.88677	0.376284	-0.123779	0.822182	-0.137284	0.890976	0.0386929	1.26519	0.207607	-0.187721	0.962506	1.54303	0.125456	-0.287623	-0.154811	0.87722	0.0642519	0.34479	-0.111742	-0.92911	0.354697	-0.0798004	-0.581289	0.562092	0.801891	-0.105643	-0.769418	0.443157	-0.0432042	0.0560887	0.955361	0.589686	-0.0188121	-0.185938	0.852807	-0.0541863	-0.607144	0.544857	0.806765
8	IC01_IC10	2.45725	0.0148976	-0.327229	0.717633	0.473834	-0.104385	0.411846	-0.372942	0.709676	0.0657746	0.107432	0.914579	-0.0190425	0.673915	2.26425	0.0253543	-0.406359	0.625574	0.532735	-0.0840298	0.434728	0.178351	2.2927	0.023607	0.0442857	0.436147	0.663483	0.319095	-0.0805858	-0.342945	0.73224	-0.0666151	-0.371467	0.710919	0.750205	0.202213	2.13895	0.0344663	0.0874624	0.725065	0.469767	0.542261
9	IC01_IC11	-1.73469	0.0844168	0.25137	-1.19692	0.232776	0.167959	1.31425	-0.391829	0.695696	0.0224277	-0.988823	0.324216	0.17267	1.0551	-1.24981	0.213801	0.220044	0.0037302	0.99703	-0.000238763	0.473949	-0.16578	-1.77685	0.078126	0.0187037	-0.0694135	0.944771	0.334157	-0.0149973	-0.290836	0.771679	0.0131631	-0.139683	0.889136	0.702523	-0.125942	-1.30625	0.193966	0.0107721	0.0325132	0.974115	0.444579
10	IC01_IC12	-0.12933	0.897233	0.0152158	-0.490379	0.624411	0.0605904	0.763674	-1.60162	0.111175	0.247138	-0.311233	0.756021	0.0545719	0.492319	1.19564	0.234195	-0.237462	-0.0381673	0.969615	0.00730866	0.480577	0.021942	0.426651	0.670398	0.00323309	0.154615	0.877374	0.695428	0.0222539	0.419206	0.675815	-0.0315707	0.437931	0.662192	0.771266	0.00265779	0.0268536	0.978621	0.0233095	-0.158594	0.874244	0.703123
11	IC01_IC13	-0.142133	0.887125	0.0108829	-1.39778	0.163751	0.188651	1.26556	-0.481515	0.630796	0.0799923	-0.760658	0.447961	0.131873	0.92859	0.410034	0.682512	-0.0633832	-0.31523	0.753113	0.0405957	0.649168	0.0852379	0.702664	0.483626	0.0421367	0.419637	0.675471	0.74868	-0.00839186	-0.182548	0.855461	-0.0203191	-0.279566	0.780273	0.726	0.0757889	0.72427	0.47031	0.0559296	0.645617	0.519711	0.861908
12	IC01_IC14	1.38819	0.166705	-0.209063	0.917811	0.35984	-0.135083	1.0002	-0.207934	0.83554	0.0456396	-0.490423	0.624494	0.114724	0.78447	1.599	0.11245	-0.293382	1.21787	0.225568	-0.219961	1.42168	-0.0160465	0.138366	0.890183	0.0316032	0.687965	0.49275	0.825721	-0.124169	-0.930366	0.35405	-0.0430784	-0.122741	0.902509	0.595833	0.0726563	0.812138	0.41832	0.0595882	0.745947	0.4571	0.924471
13	IC01_IC15	-1.12824	0.26064	0.185308	-0.535724	0.592753	0.0668729	0.734039	-0.162792	0.870884	0.0196695	0.371985	0.710387	-0.0603464	0.707007	-0.826274	0.410288	0.146535	-0.930835	0.353733	0.153834	1.08395	-0.133851	-1.22229	0.223993	0.0212854	0.287735	0.774026	0.410619	0.0254638	0.334824	0.738342	0.0936271	1.23286	0.219942	1.23122	-0.127541	-1.29597	0.197473	-0.0376361	-0.530822	0.596484	0.69234
14	IC01_IC16	0.241582	0.809365	-0.0362256	-0.385567	0.700233	0.0748565	0.682542	1.55609	0.121627	-0.256456	1.43521	0.153143	-0.218666	1.97567	-1.08822	0.278681	0.201412	-1.50589	0.134619	0.286701	2.08943	-0.0310948	-0.260088	0.795241	-0.0415725	-0.380441	0.704263	0.750504	0.106541	0.69362	0.489261	0.0200783	0.569814	0.569826	0.821108	-0.0991255	-0.848639	0.397772	-0.0552006	-0.785222	0.433809	0.951368
15	IC01_IC17	1.18219	0.238608	-0.187054	2.2528	0.025374	-0.314263	6.6396	0.20923	0.83453	-0.0281356	2.98086	0.00331502	-0.479695	8.0838	0.72456	0.470132	-0.13246	-0.840562	0.402199	0.159374	0.543055	0.00215542	0.0964117	0.923354	-0.129043	-1.39301	0.166089	1.07172	-0.0690964	-0.396185	0.692672	-0.04252	-0.241394	0.809645	0.716886	0.0494703	0.436998	0.662898	-0.104994	-1.29613	0.197318	0.770258
16	IC01_IC18	0.195953	0.844856	-0.0347751	-2.07382	0.0393967	0.27661	1.67872	-1.22442	0.222559	0.213366	-1.62993	0.105048	0.284287	2.54903	1.14232	0.255596	-0.2115	-0.0493079	0.960753	0.00729051	0.493069	0.0475212	0.455985	0.649225	-0.00277915	0.0556311	0.955725	0.672939	0.022521	-0.0404407	0.967809	0.0405607	0.249624	0.803288	0.708068	0.0234769	0.448002	0.654959	-0.0285442	-0.130449	0.896421	0.648757
17	IC01_IC19	0.0511146	0.959288	-0.000242753	-0.641839	0.521724	0.118052	0.763608	0.0533044	0.957555	-0.0247671	-0.230136	0.818274	0.0436314	0.713815	-0.014854	0.988173	0.021035	-0.190134	0.849513	0.0749858	0.711273	0.0132606	0.291314	0.771314	0.0197529	0.291496	0.771155	0.730562	0.0137019	0.217288	0.828353	-0.0402834	-0.194439	0.846148	0.684148	0.00143196	0.0728864	0.942018	0.0457104	0.434479	0.66469	0.745721
18	IC01_IC20	0.554285	0.580036	-0.0836607	-1.89923	0.0589948	0.259103	0.951037	-1.13875	0.256476	0.169595	-1.08747	0.278435	0.17735	1.27978	1.50212	0.135694	-0.266737	-0.405828	0.685563	0.0776899	0.307241	-0.0145459	-0.330397	0.741676	-0.0356391	-0.576603	0.565244	0.816703	-0.183651	-1.9807	0.0499125	0.196914	1.64114	0.103282	0.104851	0.115274	1.2537	0.212388	-0.161623	-1.64597	0.102282	0.33672
19	IC03_IC04	0.632474	0.527838	-0.101208	-1.34441	0.180362	0.172567	0.655619	0.540913	0.589306	-0.0879494	0.022947	0.981721	-0.0037092	0.663511	-0.0916927	0.927095	-0.0101299	-1.13911	0.256836	0.186917	1.02579	-0.00585637	-0.00704556	0.99439	-0.0079948	-0.0675939	0.946217	0.701241	-0.0406354	-0.270272	0.787415	0.0415826	0.401032	0.689081	0.678176	0.0232353	0.204761	0.838106	-0.034521	-0.352809	0.724826	0.689857
20	IC03_IC05	-0.272056	0.785874	0.0643024	-0.00179683	0.998568	-0.00803338	0.684993	-0.378986	0.705191	0.0712422	1.03867	0.300497	-0.135435	0.73719	0.1052	0.916393	-0.00973902	-0.561602	0.575392	0.133416	0.738185	0.0282112	0.434929	0.664395	0.0253801	0.543236	0.587935	0.809503	-0.078321	-0.752972	0.452942	-0.108487	-0.832691	0.406607	0.989254	0.0772335	1.01503	0.312134	0.0947412	1.21071	0.228292	1.44454
21	IC03_IC06	-0.528487	0.597778	0.0762364	0.219118	0.826785	-0.029608	0.621339	-0.807563	0.420519	0.141294	0.884299	0.377837	-0.138975	0.513204	0.242486	0.808817	-0.066592	-0.698643	0.486073	0.117023	0.721316	0.102213	1.20753	0.229604	0.116867	1.43806	0.152916	1.94132	0.0335146	0.457386	0.648221	0.146617	1.57815	0.117058	1.78497	0.0608327	0.668001	0.505416	0.0263644	0.362163	0.717841	0.728979
22	IC03_IC07	-1.29131	0.198163	0.170528	-1.6404	0.102519	0.224311	2.60165	0.223963	0.823067	-0.0324036	-0.884953	0.377485	0.111951	0.771737	-0.899473	0.370202	0.184754	-0.623416	0.534147	0.118682	0.838001	-0.176712	-1.59226	0.113956	-0.104532	-0.897872	0.37098	0.920874	0.187639	1.62212	0.107401	-0.0551748	-0.296462	0.767369	0.28846	-0.27504	-2.91317	0.00426832	-0.0718958	-0.696047	0.487692	0.256219
23	IC03_IC08	-1.58273	0.115147	0.220672	-1.86903	0.0631031	0.28003	3.90331	-1.67852	0.0951624	0.262209	-0.958819	0.33907	0.124893	0.989512	0.406678	0.684969	-0.0395778	-0.82622	0.410254	0.159155	0.678878	-0.0665286	-0.636124	0.525907	-0.132717	-1.14874	0.252855	1.27357	0.071172	0.602265	0.548134	-0.186793	-1.77783	0.0778635	0.830693	-0.10375	-1.03804	0.301337	-0.0168781	0.0856145	0.93191	0.509295
24	IC03_IC09	0.630183	0.529332	-0.077095	-0.361734	0.717938	0.0586342	0.581888	-0.313417	0.754364	0.037935	1.25137	0.212594	-0.211639	0.840515	0.614591	0.539989	-0.126919	-1.5446	0.124971	0.283222	0.726774	0.117385	1.27995	0.203033	-0.204073	-1.94869	0.0535729	0.348199	0.0456964	0.39133	0.696247	-0.0999735	-0.787531	0.432462	0.676374	0.0649041	0.79134	0.430307	-0.145488	-1.44721	0.15034	0.573832
25	IC03_IC10	-1.01764	0.310142	0.143862	0.118787	0.905566	-0.0292687	0.506025	-2.20398	0.028927	0.377621	-0.240864	0.809963	0.0373846	0.281798	1.23024	0.221012	-0.216655	0.399906	0.689908	-0.06528	0.639431	0.0591039	0.874628	0.383524	-0.0370138	0.00183755	0.998537	0.575902	-0.11173	-0.796422	0.42736	-0.0968965	-0.681078	0.497082	0.879001	0.125708	1.33166	0.185496	0.0236419	0.457028	0.648444	0.636561
26	IC03_IC11	-1.17805	0.24025	0.17161	0.184792	0.853583	-0.00600143	0.443287	-0.187449	0.851542	0.0250872	-0.434458	0.66453	0.0456976	0.767827	-0.791599	0.430156	0.139094	0.20823	0.835388	-0.0460889	0.558885	-0.0279231	-0.121665	0.903368	-0.0397483	-0.133035	0.89438	0.705886	0.0955998	0.902825	0.368427	0.0684502	0.687686	0.492925	0.877015	-0.0889483	-0.860198	0.391395	-0.0839923	-0.642281	0.521867	0.848172
27	IC03_IC12	2.94092	0.00367903	-0.411973	2.55598	0.011343	-0.363358	16.6928	1.63116	0.104787	-0.270529	1.37156	0.172086	-0.218804	1.7845	0.573273	0.567532	-0.109685	0.79429	0.428532	-0.137626	0.954809	0.122208	0.971843	0.333083	-0.0339821	-0.484756	0.628698	0.461306	-0.0521976	-0.617122	0.538323	-0.268314	-2.64576	0.00919772	8.02452	0.136403	1.43102	0.155024	0.136734	1.45356	0.148575	2.00596
28	IC03_IC13	2.15435	0.0324721	-0.311313	2.38853	0.0178605	-0.365145	11.6388	3.0385	0.00277	-0.502223	2.34993	0.0199748	-0.381536	9.6795	-0.949454	0.344298	0.146899	-0.253841	0.800035	0.0315162	0.642327	-0.215653	-2.15128	0.0334581	-0.126964	-1.12301	0.263586	0.991851	-0.100984	-0.98383	0.327178	-0.105545	-0.97744	0.330239	1.12856	-0.107756	-0.998535	0.320029	-0.0628804	-0.430409	0.66764	0.706322
29	IC03_IC14	-0.893345	0.372802	0.111581	-1.66711	0.0970822	0.229514	2.42844	-1.09673	0.274379	0.188814	-1.07283	0.284935	0.153265	1.26059	0.603232	0.547493	-0.0918331	-0.489705	0.625201	0.0777177	0.58844	-0.0772537	-0.663598	0.508221	0.13963	1.6687	0.0976789	0.728524	-0.0795345	-0.70573	0.481724	0.173017	1.69173	0.0931889	0.70329	-0.00852374	-0.00237348	0.99811	0.032801	0.512617	0.609124	0.74886
30	IC03_IC15	0.925848	0.3557	-0.125787	0.867499	0.386724	-0.0931118	1.01667	0.733289	0.464435	-0.149773	1.43755	0.152479	-0.257467	1.75183	0.00574275	0.995428	0.0264935	-0.897288	0.37129	0.150606	0.861588	-0.0261729	-0.528204	0.598333	-0.000586977	-0.161005	0.87235	0.683948	-0.0166707	-0.561665	0.575392	0.095415	0.792553	0.42954	0.607166	-0.00998432	-0.0195918	0.984402	-0.0611162	-0.719024	0.473468	0.804263
31	IC03_IC16	2.75498	0.00644041	-0.379984	1.32895	0.185403	-0.18199	0.983338	1.01093	0.313549	-0.158601	0.915749	0.361151	-0.1517	1.0768	1.29905	0.196416	-0.233756	0.327903	0.743534	-0.0275443	0.583985	0.16684	2.07299	0.0403141	-0.0173829	0.162452	0.871212	0.279541	0.00120319	0.253121	0.800608	-0.101787	-0.55807	0.577795	0.695696	0.136327	1.49992	0.136261	0.0468108	0.492604	0.623157	0.60795
32	IC03_IC17	1.04665	0.296591	-0.147568	0.296465	0.767187	-0.0479309	0.630589	0.429414	0.668189	-0.0637278	0.683491	0.495267	-0.0942141	0.881386	0.304607	0.761193	-0.0867662	-0.127717	0.898578	0.0498344	0.67772	-0.000876033	0.141455	0.887748	-0.0850166	-0.842949	0.400867	0.786989	0.0115711	0.225185	0.822218	-0.034608	-0.182244	0.855687	0.683196	-0.00870311	-0.0580563	0.9538	-0.0649678	-0.744395	0.458035	0.823185
33	IC03_IC18	0.926975	0.355115	-0.129914	0.224451	0.822639	-0.0300777	0.629849	1.35869	0.176121	-0.221632	1.03759	0.300995	-0.129538	1.18613	-0.687572	0.493049	0.105991	-0.500401	0.617673	0.0978252	0.791117	0.0021365	0.321476	0.748409	-0.153792	-1.53703	0.126813	0.968475	0.0877629	1.07295	0.285445	-0.191166	-1.56211	0.120789	0.419099	-0.0588543	-0.569545	0.570051	-0.0356814	-0.437707	0.662354	0.766118
34	IC03_IC19	0.476277	0.634424	-0.0961445	-1.10989	0.2684	0.151569	0.695014	-0.799567	0.425126	0.127329	-1.52747	0.128582	0.270653	1.97974	1.31447	0.191194	-0.233245	0.402059	0.688327	-0.136518	0.619037	0.0682042	0.608717	0.543863	-0.0904349	-1.22771	0.221862	0.644008	-0.139851	-1.22359	0.223503	-0.180602	-1.97819	0.0501062	4.26177	0.152675	1.53517	0.127373	0.0224496	0.171031	0.864476	0.442215
35	IC03_IC20	-0.199458	0.842118	0.0359324	0.00823191	0.99344	-0.0114383	0.691355	-1.41101	0.160148	0.215485	-0.142192	0.887104	0.0539292	0.479779	1.25435	0.212151	-0.194595	0.427845	0.6695	-0.0647111	0.648928	0.0679403	0.527986	0.598484	0.10919	1.02588	0.306931	1.11835	-0.0795009	-0.785373	0.433783	0.160172	1.31469	0.191021	0.55547	0.110665	1.08822	0.278679	0.00983663	0.173042	0.862898	0.573611
36	IC04_IC05	-0.290889	0.771453	0.0418954	-0.287954	0.773685	0.0357725	0.727672	-0.425958	0.6707	0.0489355	0.375105	0.70807	-0.021298	0.648457	-0.093378	0.925759	-0.0034025	-0.31045	0.756736	0.0497695	0.730411	0.153755	1.42872	0.155684	0.0105183	-0.142964	0.886549	0.377327	0.146089	1.27633	0.204304	-0.0442235	-0.32384	0.746601	0.386873	0.0253432	0.191336	0.848585	0.0387734	0.095023	0.924449	0.702488
37	IC04_IC06	0.636788	0.52503	-0.0664129	0.148782	0.881878	-0.0184388	0.663621	0.755683	0.45093	-0.137992	-0.904871	0.366869	0.181673	0.535811	-0.453758	0.650823	0.0692007	1.13496	0.258564	-0.18096	0.71303	-0.149271	-1.72131	0.0877714	0.161739	1.67818	0.0958103	0.1627	-0.0884477	-1.13301	0.259467	0.131186	1.17184	0.243491	0.370353	-0.0616186	-0.596803	0.551763	0.0822004	0.912712	0.363151	0.601933
38	IC04_IC07	-0.174309	0.861809	0.0346718	-1.11569	0.265914	0.163142	1.05105	-1.59302	0.113092	0.258948	-1.25672	0.210653	0.184286	1.51882	1.56438	0.120361	-0.248817	0.184062	0.854263	-0.0197177	0.442972	0.164265	1.91569	0.0577834	0.0838268	1.37245	0.172382	1.6484	0.0257194	0.360949	0.718773	0.138332	1.47614	0.142421	1.53564	0.1173	1.31805	0.189999	-0.00216818	0.23945	0.811149	0.534321
39	IC04_IC08	0.186908	0.851932	-0.0282683	0.666523	0.505857	-0.0925587	0.826385	0.790988	0.4301	-0.154258	0.299509	0.764933	-0.078851	0.699396	-0.518257	0.605233	0.125988	-0.00675009	0.994625	-0.0110656	0.65797	-0.0539879	-0.455483	0.649585	-0.0340148	-0.10815	0.91405	0.683221	0.0014362	0.352275	0.72525	0.015294	0.451764	0.652222	0.773747	-0.0453178	-0.67825	0.498919	-0.0444474	-0.457143	0.648362	0.766715
40	IC04_IC09	-0.590701	0.555423	0.0750841	-0.429999	0.667666	0.0469402	0.760741	-0.0338805	0.973014	-0.000212386	-0.214964	0.830064	0.067698	0.719556	-0.786699	0.433009	0.0776237	0.0533332	0.957552	-0.0153064	0.589855	-0.112423	-1.14656	0.253846	-0.0151182	-0.111296	0.91156	0.534975	0.026746	0.366439	0.714683	-0.103126	-0.543052	0.588061	0.660517	-0.110797	-1.36468	0.174906	0.0499758	0.186286	0.852522	0.38618
41	IC04_IC10	-1.8172	0.0707624	0.255548	-1.24095	0.216098	0.17877	1.37147	-0.824157	0.411054	0.119606	0.882458	0.378829	-0.17454	0.507106	-0.627574	0.531475	0.129374	-2.10414	0.0373701	0.35577	3.68309	-0.0950851	-0.743522	0.458619	-0.101665	-0.883622	0.378597	1.03051	-0.0210684	0.170641	0.864794	0.0737572	0.968404	0.334713	0.960193	-0.0635599	-0.74769	0.45611	-0.150571	-1.56852	0.119287	2.0318
42	IC04_IC11	-0.0292883	0.976665	0.00305276	0.598441	0.550233	-0.0837715	0.758573	-0.328456	0.742988	0.0464763	0.771625	0.441454	-0.156301	0.705435	0.0906669	0.927908	-0.0468893	-0.764538	0.445987	0.093129	0.786812	0.0536849	0.962355	0.337806	-0.0183511	-0.189249	0.850205	0.509645	0.00122399	0.850332	0.396834	-0.00608048	0.692464	0.48993	0.884892	0.0432336	0.156168	0.876163	-0.0148995	-0.587191	0.558135	0.726338
43	IC04_IC12	1.51303	0.131933	-0.224795	2.6387	0.00898796	-0.385456	16.2383	2.04718	0.0422462	-0.355633	0.356179	0.722167	-0.0663002	0.37223	-0.734361	0.464161	0.121412	1.66381	0.0986563	-0.299153	0.669155	-0.0430826	-0.321111	0.748685	0.00878683	0.445494	0.656734	0.667489	-0.018878	-0.101729	0.919142	-0.132023	-1.28324	0.201783	1.13391	-0.0223458	-0.1947	0.845957	0.0927812	1.43898	0.152655	1.02156
44	IC04_IC13	0.971053	0.332756	-0.13633	0.586341	0.558318	-0.0679119	0.796545	2.18282	0.0304797	-0.360375	0.974807	0.3311	-0.16266	0.79739	-1.4595	0.14704	0.252189	-0.453505	0.650971	0.0884509	0.603733	-0.209706	-2.00788	0.0469016	-0.0326888	-0.0720047	0.942713	0.271797	-0.0461105	-0.282128	0.778331	-0.0147705	0.371639	0.71079	0.674698	-0.140749	-1.42346	0.157197	-0.0240453	-0.30625	0.759924	0.532282
45	IC04_IC14	-1.17863	0.24002	0.157871	-0.00770787	0.993858	0.00173402	0.492224	-1.60141	0.111223	0.281298	-1.12174	0.263621	0.189637	1.25688	0.750614	0.454355	-0.138813	0.948031	0.344943	-0.182912	1.09496	-0.0587861	-0.384032	0.701634	0.142548	1.79528	0.0750257	1.07946	-0.093693	-0.535808	0.593083	0.0685085	1.0304	0.304812	0.647524	0.0164457	0.0636657	0.949342	0.102357	1.10067	0.273156	0.987627
46	IC04_IC15	-1.31966	0.188535	0.199307	-0.614071	0.539877	0.0760785	0.73831	0.264611	0.791644	-0.0698234	-1.3686	0.173007	0.242866	0.924404	-1.39598	0.165297	0.273516	0.735465	0.463434	-0.134073	0.295736	0.0649721	0.698213	0.486395	0.0578346	0.514999	0.607463	0.792384	0.201353	2.07011	0.0405877	0.184536	1.63043	0.105529	2.48107	-0.0862595	-1.00993	0.314559	-0.058311	-0.681014	0.497122	0.856469
47	IC04_IC16	-0.684712	0.49436	0.0961607	1.72725	0.0856895	-0.242304	0.735871	-0.987718	0.324754	0.16718	1.72173	0.0870148	-0.292823	0.495889	0.396448	0.692479	-0.0759817	-0.150378	0.880709	0.0263428	0.66082	0.0538182	0.267153	0.78981	0.0415861	0.328787	0.742867	0.738652	0.0377873	-0.0378965	0.969833	0.0464348	0.595962	0.552278	0.75855	0.0181119	0.275017	0.783776	0.013069	-0.103756	0.917529	0.679409
48	IC04_IC17	1.30328	0.194057	-0.202067	1.46831	0.143615	-0.212281	2.03829	0.823587	0.411377	-0.130734	1.1587	0.248273	-0.188181	1.34837	0.390769	0.696661	-0.0709515	-0.0223603	0.982196	-0.0178298	0.674988	-0.0117448	0.0757573	0.939738	0.0220348	0.468114	0.640518	0.753506	-0.0224198	0.180222	0.857282	-0.0797735	-0.473772	0.636489	0.705171	0.00582834	-0.0707859	0.943686	0.0730868	0.77393	0.440433	0.793026
49	IC04_IC18	0.705211	0.481543	-0.102079	1.69241	0.0921486	-0.230815	2.31404	2.24595	0.0260511	-0.386211	1.58652	0.11456	-0.272339	2.23625	-1.69734	0.092225	0.306489	-0.224847	0.822465	0.0372086	0.417191	-0.00341082	0.183638	0.854608	-0.112924	-1.04476	0.298148	0.832773	0.0935493	0.937236	0.350519	-0.0155958	-0.00677347	0.994606	0.558764	-0.0674112	-0.659507	0.510834	-0.105545	-1.10049	0.273232	1.22459
50	IC04_IC19	-0.025595	0.979607	0.015088	0.121278	0.903595	-0.0164291	0.700507	-0.385393	0.700449	0.0602592	-0.557042	0.578263	0.0834866	0.822887	0.107054	0.914925	-0.0442344	0.660587	0.510093	-0.103849	0.812527	-0.0343005	-0.233855	0.815496	0.0504868	0.660414	0.510204	0.714733	0.00130776	-0.02853	0.977287	0.138409	1.4032	0.163036	1.1312	-0.0290624	-0.177699	0.859259	-0.0363108	-0.316005	0.752526	0.733161
51	IC04_IC20	-0.092439	0.926447	0.000678726	-0.737536	0.461674	0.107174	0.828928	0.338744	0.735238	-0.0423749	0.422981	0.672867	-0.0686836	0.774472	-0.453342	0.651121	0.0436271	-0.843504	0.400558	0.172483	0.969294	0.0446605	0.20956	0.834366	-0.0685292	-1.08798	0.278699	0.835883	0.0445947	0.196835	0.84429	0.136509	0.885661	0.377501	0.92475	0.00589091	0.0271283	0.978403	-0.156581	-1.69815	0.0919681	1.41936
52	IC05_IC06	-1.32604	0.186419	0.188637	-3.45679	0.000669612	0.483038	81.9293	0.343944	0.731332	-0.0514775	-2.14154	0.0337162	0.361055	1.46578	-1.3361	0.184046	0.241716	-0.512615	0.609125	0.109685	0.675312	-0.0277604	-0.54631	0.585867	0.00907213	-0.13994	0.888933	0.677666	0.129883	1.02441	0.307701	0.00827374	0.0117533	0.990641	0.53923	-0.112569	-1.30641	0.193913	0.00402795	-0.149721	0.881226	0.502485
53	IC05_IC07	-0.100345	0.920176	0.00881544	1.11636	0.265629	-0.157961	0.905948	0.525672	0.599831	-0.0931593	0.615168	0.539302	-0.144031	0.855696	-0.531642	0.595957	0.100009	-0.0441416	0.964862	-0.0127779	0.663204	0.114805	1.17398	0.242726	0.0522385	0.64234	0.521829	0.799659	0.175857	1.50132	0.135899	0.0177638	-0.0375958	0.97007	0.382761	-0.0274747	-0.157513	0.875105	0.0421293	0.740145	0.4606	0.755567
54	IC05_IC08	0.183655	0.85448	-0.0319429	-0.024463	0.980508	0.0194233	0.691446	-0.756135	0.450659	0.12322	0.299502	0.764938	-0.0588164	0.561723	0.780539	0.43661	-0.139487	-0.449876	0.653579	0.078634	0.533801	0.214519	2.43893	0.0161947	0.0144719	0.522016	0.602583	0.313599	0.0383758	0.81358	0.417497	0.0535933	0.850768	0.396525	1.00652	0.150064	1.44975	0.149736	-0.0191814	-0.0918692	0.926949	0.38382
55	IC05_IC09	0.181562	0.85612	-0.040237	0.186883	0.851944	-0.0222597	0.710887	0.118571	0.905761	-0.00627904	0.973048	0.331971	-0.168095	0.948965	0.233929	0.815439	-0.0327264	-0.785288	0.433771	0.134973	0.740191	0.0722094	0.852226	0.395786	-0.0955363	-0.76822	0.443806	0.489388	0.0473177	0.592515	0.55462	-0.0738559	-0.100474	0.920129	0.622183	0.0266405	0.257889	0.796934	-0.0508417	-0.736099	0.46305	0.720022
56	IC05_IC10	-0.407548	0.684064	0.0446757	-1.66572	0.0973592	0.249768	1.9062	-1.25206	0.212341	0.205935	0.87928	0.380544	-0.131895	0.337383	1.00463	0.317095	-0.169854	-1.996	0.0481073	0.347005	0.542787	0.0308566	0.440931	0.660056	0.03226	0.43748	0.662518	0.771744	-0.10505	-0.726605	0.468883	0.0935159	1.38664	0.16802	0.603183	0.0978978	0.929464	0.354515	-0.026351	-0.439793	0.660846	0.482232
57	IC05_IC11	-2.03934	0.0428013	0.285684	-0.55323	0.580733	0.0698331	0.457093	-2.14852	0.0331492	0.33507	-1.81356	0.0715843	0.289645	3.53393	0.293648	0.769534	-0.0521495	1.31423	0.191176	-0.205241	1.29019	0.0934119	1.1708	0.244001	0.146923	1.79283	0.0754189	3.163	0.133125	1.58705	0.115133	-0.059662	-0.196108	0.844844	0.318839	-0.0153268	-0.21226	0.832264	0.187863	1.9505	0.0533541	1.4695
58	IC05_IC12	-0.740366	0.459992	0.0833355	-0.333275	0.739281	0.0424909	0.706291	-0.293349	0.769628	0.0644311	-1.29465	0.19727	0.229675	1.27146	-0.240635	0.810248	0.0157782	1.04775	0.296777	-0.188527	0.807719	-0.0284047	-0.0326545	0.974004	0.200093	2.07612	0.0399322	1.99624	-0.0843831	-0.32504	0.745717	0.0570715	0.532543	0.595295	0.672878	0.034953	0.187973	0.851215	0.168567	1.77813	0.0778144	1.8183
59	IC05_IC13	0.562756	0.574265	-0.0776447	0.347617	0.728499	-0.0293549	0.733296	1.51638	0.131361	-0.245034	0.565026	0.572833	-0.0898625	0.665956	-1.25744	0.211036	0.176641	-0.223665	0.823383	0.0545329	0.551223	0.00110756	-0.0230213	0.981672	-0.0519289	-0.367312	0.714007	0.727147	0.1766	1.48238	0.140862	0.0881208	0.718302	0.473912	0.776692	-0.121379	-1.17957	0.240506	-0.108907	-0.922913	0.35783	1.0508
60	IC05_IC14	0.598584	0.550163	-0.11083	1.23213	0.219368	-0.17286	1.35694	-0.0533072	0.957552	0.005409	-0.00103415	0.999176	0.0197198	0.708611	0.666791	0.506185	-0.0989406	1.0621	0.29024	-0.206402	1.19238	0.132659	1.89167	0.0609456	0.105404	1.36447	0.17487	1.6405	0.0676968	1.36452	0.174957	0.0857945	1.09627	0.275069	1.24889	0.0622814	0.565907	0.572514	0.0533597	0.619959	0.536413	0.849363
61	IC05_IC15	-0.409783	0.682427	0.0453606	-0.764331	0.445584	0.0966656	0.90919	-1.62195	0.106747	0.260513	-1.53445	0.126858	0.201101	2.28616	1.02349	0.308137	-0.189195	0.492723	0.623073	-0.0941478	0.739954	0.149743	1.51614	0.132114	0.0958242	1.0389	0.300859	1.12776	-0.0473902	-0.53646	0.592634	0.0379544	0.277089	0.782169	0.615765	0.155744	1.74421	0.0836829	0.0739005	0.888248	0.376113	0.856373
62	IC05_IC16	-1.39997	0.163154	0.202967	-0.682566	0.495683	0.0944273	0.768174	-1.08592	0.279117	0.178778	-0.71531	0.475441	0.116697	0.885962	-0.105771	0.91594	0.0203826	0.11553	0.90821	-0.0200143	0.700316	0.0627058	0.69103	0.490881	-0.130625	-1.23983	0.21736	0.599349	0.0490945	0.354794	0.723367	-0.124139	-0.977222	0.330347	0.726357	0.0176054	0.310705	0.756564	-0.0547967	-0.565944	0.572447	0.679247
63	IC05_IC17	-0.354001	0.723731	0.0179284	-0.249684	0.803092	0.0384832	0.718402	-1.82292	0.0701471	0.320959	0.104356	0.917015	-0.00641583	0.283447	1.47525	0.142765	-0.289478	-0.273978	0.784554	0.0413283	0.338173	0.137965	1.81631	0.0718195	-0.077046	-0.55939	0.576897	0.197993	0.0779352	1.44497	0.151073	-0.0233001	0.126547	0.899503	0.452916	0.0595745	0.491178	0.624198	-0.0639813	-0.639121	0.523913	0.624536
64	IC05_IC18	-0.923407	0.356966	0.120911	0.389457	0.697359	-0.0462407	0.486937	0.185901	0.852753	-0.0440548	0.455463	0.649383	-0.0761763	0.77261	-0.824219	0.411451	0.163169	-0.0884006	0.9297	0.0199688	0.615301	0.0312347	0.10126	0.919513	-0.0342422	-0.662908	0.50861	0.755339	-0.00305883	-0.48518	0.628433	-0.191993	-1.54933	0.12383	1.76198	0.0277534	0.519983	0.604034	0.0871976	0.398791	0.690728	0.755437
65	IC05_IC19	1.07979	0.281603	-0.153509	0.769846	0.442314	-0.103288	0.914197	0.722389	0.471091	-0.118136	1.3314	0.184916	-0.230585	1.56316	0.1729	0.863021	-0.0326646	-0.572511	0.568004	0.109273	0.722577	0.0894471	1.03702	0.301814	-0.0361913	-0.34402	0.73141	0.459331	0.111259	1.1948	0.234523	0.0200458	0.120269	0.904463	0.525245	-0.00341621	-0.11502	0.908622	-0.0496817	-0.445095	0.657021	0.75239
66	IC05_IC20	2.76505	0.00625257	-0.398033	0.158292	0.874389	-0.0189874	0.124541	-0.410798	0.68176	0.0628199	-1.36202	0.17507	0.211303	1.42314	2.31876	0.0220999	-0.416468	1.24483	0.215522	-0.207274	1.13859	0.10282	0.872941	0.384438	0.106962	0.996819	0.320778	1.14839	-0.129803	-1.8842	0.0619578	0.0413698	0.0347343	0.972347	0.274753	0.174125	2.06456	0.0411198	0.0831295	0.996877	0.32075	0.852864
67	IC06_IC07	1.04026	0.299539	-0.153061	0.493955	0.621888	-0.0715886	0.72883	1.76895	0.0787717	-0.3006	0.398875	0.690508	-0.0438769	0.482171	-0.80745	0.421005	0.138918	0.329774	0.742123	-0.0273479	0.537924	0.022005	-0.00656734	0.994771	-0.102931	-1.33144	0.185467	1.10257	0.123953	0.88804	0.376296	-0.133237	-1.33103	0.185601	0.499534	-0.0676153	-0.661912	0.509296	-0.0206343	-0.401709	0.688584	0.744861
68	IC06_IC08	0.176215	0.860313	-0.049009	-0.940575	0.348074	0.123288	0.800801	-0.711421	0.477841	0.134902	-0.683575	0.495214	0.132263	0.895871	0.995657	0.32142	-0.173168	-0.194214	0.846324	-0.00696759	0.503095	0.0115494	0.0925833	0.926389	-0.037147	-0.845811	0.399275	0.80829	-0.177768	-1.62817	0.106112	-0.113341	-1.07929	0.282536	1.15197	0.132575	1.36653	0.174327	0.033968	0.00892215	0.992895	0.436906
69	IC06_IC09	-1.82789	0.0691338	0.258868	0.955819	0.340335	-0.128508	0.157985	0.74658	0.456392	-0.115738	0.656328	0.512539	-0.0802097	0.878923	-2.06568	0.0410119	0.382405	0.251949	0.801494	-0.0427505	0.190469	-0.102726	-1.06528	0.288886	-0.0361026	-0.42421	0.672142	0.687039	0.0557116	0.415296	0.678667	0.0450562	0.833106	0.406374	0.949977	-0.12281	-1.33467	0.18451	-0.0654381	-1.08417	0.280375	1.23647
70	IC06_IC10	1.17256	0.242439	-0.138849	0.803083	0.422894	-0.115726	0.927223	2.27149	0.0244257	-0.392683	0.196945	0.844116	-0.0242098	0.249265	-1.62886	0.105964	0.257706	0.492032	0.62356	-0.0874835	0.258303	-0.113234	-1.57293	0.118368	0.0884492	0.67513	0.50084	0.247491	0.0115763	-0.259566	0.795643	0.0808523	0.529054	0.597706	0.691136	-0.101001	-1.0479	0.296793	0.0391489	0.312997	0.754805	0.460589
71	IC06_IC11	1.23313	0.219049	-0.171941	-0.0136745	0.989104	0.00622684	0.468669	0.848121	0.397614	-0.125322	0.354855	0.723157	-0.0666365	0.711142	0.384778	0.701083	-0.041494	-0.663149	0.508456	0.0683162	0.666545	0.0521659	0.481215	0.63124	0.0263326	-0.115501	0.908233	0.645195	0.0662431	0.697657	0.486741	0.120167	1.05775	0.292209	1.19032	-0.00289897	-0.158697	0.874174	-0.0493647	-0.878939	0.381121	0.907959
72	IC06_IC12	0.0383602	0.969441	-0.00374577	1.9439	0.0533316	-0.263813	1.88939	0.48271	0.629949	-0.106945	0.36777	0.713522	-0.0771884	0.755798	-0.395165	0.693423	0.0944532	0.989313	0.324421	-0.179305	0.712966	0.0760749	0.714856	0.476086	0.0813589	1.16392	0.246675	1.31504	0.103748	0.53189	0.595785	-0.0390581	-0.221537	0.825035	0.622138	-0.00920331	0.176074	0.860532	0.107868	1.38867	0.167401	1.28094
73	IC06_IC13	-1.17903	0.23986	0.173203	0.117161	0.906852	-0.00812282	0.459033	-1.45225	0.148353	0.251549	0.787481	0.432144	-0.160698	0.277472	0.413755	0.679792	-0.0797232	-0.812723	0.417922	0.144048	0.673349	-0.103076	-1.06099	0.290823	-0.0133153	0.108665	0.913643	0.497436	0.0713471	0.256888	0.797705	0.03892	0.950483	0.343701	0.980704	-0.133894	-1.19278	0.235309	-0.0382691	-0.472541	0.637364	0.684049
74	IC06_IC14	2.08264	0.0386227	-0.300231	0.886011	0.376692	-0.132942	0.708062	0.436112	0.663333	-0.0595021	0.815146	0.416178	-0.128942	0.952995	1.16189	0.247588	-0.253841	-0.0204922	0.983683	-0.00251968	0.494737	0.0347165	0.436289	0.663411	-0.110408	-1.41825	0.158607	0.816309	-0.097838	-0.608947	0.543711	-0.0263854	-0.390731	0.696661	0.746588	0.096073	0.934181	0.352087	-0.0961437	-1.14589	0.254032	0.459741
75	IC06_IC15	-1.40033	0.163045	0.180815	0.184496	0.853814	-0.00688674	0.374595	0.214174	0.830679	-0.0294357	-0.541408	0.588966	0.0839203	0.712565	-1.20968	0.228779	0.204595	0.425551	0.671167	-0.0879134	0.394527	0.0811537	0.709422	0.479439	0.0909784	0.790242	0.430883	0.956782	0.147948	1.38221	0.169476	0.183494	1.55219	0.123146	2.31103	-0.0357048	-0.497479	0.619761	-0.0237489	-0.225477	0.821977	0.70414
76	IC06_IC16	-3.04453	0.00266099	0.429425	-0.99512	0.320899	0.148011	0.385652	-0.183593	0.854561	0.0382422	-0.909909	0.364214	0.166001	0.93891	-2.08667	0.0390352	0.387287	0.0154439	0.987703	-0.00243207	0.232554	-0.196676	-2.03614	0.043938	0.0916609	1.17653	0.241618	0.107229	0.205742	1.87216	0.0636193	0.0812451	1.21115	0.228121	1.29353	-0.304087	-3.5473	0.000556236	0.0421854	0.324582	0.74604	0.0179199
77	IC06_IC17	-0.736852	0.462121	0.106627	-0.421454	0.673883	0.0474707	0.743498	0.980173	0.328453	-0.160752	-1.36341	0.174635	0.17279	0.45377	-1.42935	0.155502	0.291215	0.499948	0.61799	-0.117228	0.314586	-0.0563374	-0.331688	0.740703	0.0173357	0.529758	0.597219	0.670653	-0.00374659	0.405867	0.685563	-0.0396313	0.128104	0.898272	0.692315	-0.0436718	-0.575984	0.565704	0.0428275	0.421781	0.67391	0.59646
78	IC06_IC18	-2.02319	0.0444545	0.29217	-0.806922	0.420685	0.123396	0.654875	-0.899981	0.369458	0.152342	1.07601	0.283512	-0.196563	0.47899	-1.04129	0.299833	0.134235	-1.68848	0.0938128	0.305822	2.6232	-0.0747501	-0.761815	0.447665	-0.15338	-1.92275	0.0567863	3.17168	0.072667	0.452323	0.651853	0.000128058	0.166847	0.86776	0.69438	-0.111535	-1.04155	0.299713	-0.156865	-2.1565	0.0329593	5.19968
79	IC06_IC19	-0.752815	0.452493	0.111609	-0.0612211	0.951245	0.019565	0.61821	1.14465	0.254033	-0.187478	-0.302127	0.762941	0.028497	0.440431	-1.60357	0.111438	0.297893	0.08936	0.928939	-0.0091186	0.343996	-0.110466	-1.07648	0.283873	0.00719927	0.215973	0.829361	0.468517	0.0978894	0.599217	0.550158	0.0558385	0.475528	0.63524	0.780318	-0.15831	-1.51075	0.133481	-0.0280366	-0.118957	0.905501	0.429934
80	IC06_IC20	0.126389	0.899558	-0.0337925	0.190233	0.849323	-0.0281642	0.710812	-1.25497	0.211286	0.213733	-0.797085	0.426561	0.150686	0.925595	1.1715	0.243719	-0.202927	0.957101	0.340364	-0.156595	1.09956	0.125787	1.64304	0.102993	0.0201532	0.499625	0.618217	0.565385	-0.0424217	-0.00858843	0.993162	-0.15815	-1.29311	0.198359	1.07754	0.132602	1.41386	0.159991	0.121043	1.35854	0.176739	1.7564
81	IC07_IC08	-0.843023	0.400275	0.125288	0.809015	0.419483	-0.104538	0.49063	0.4438	0.657776	-0.0795431	0.715091	0.475576	-0.100321	0.899401	-1.1413	0.256016	0.198536	0.0578029	0.953998	-0.00481584	0.490576	-0.0377064	-0.37584	0.707699	-0.0817966	-0.870156	0.385883	0.965186	0.0587369	0.361925	0.718045	-0.164233	-1.38583	0.168266	0.857339	-0.0714956	-0.660096	0.510457	0.020799	0.125584	0.900263	0.603377
82	IC07_IC09	0.635172	0.52608	-0.0660696	1.16653	0.244808	-0.180649	1.2923	0.154376	0.877504	-0.0276263	1.01505	0.311585	-0.15978	0.985662	0.043814	0.965125	-0.0272419	0.0653035	0.948037	-0.0148713	0.705433	-0.131902	-1.82528	0.070445	0.0309092	0.476649	0.634444	0.206743	-0.0978524	-1.70355	0.0910532	0.0574573	0.832086	0.406947	0.198753	-0.0408019	-0.213247	0.831496	-0.00483488	-0.12567	0.900195	0.703739
83	IC07_IC10	0.937717	0.34958	-0.141068	-0.106229	0.915509	0.0242369	0.53297	-1.22469	0.222459	0.200867	-1.08032	0.281597	0.154007	1.26358	1.97703	0.0503316	-0.350537	0.413813	0.67972	-0.116393	0.414161	-0.0929227	-0.81423	0.417126	0.0607714	0.926555	0.355943	0.505653	-0.22007	-1.899	0.0599653	0.0863816	1.6961	0.0923567	0.119179	0.0764171	0.697494	0.486843	0.00732823	-0.0559476	0.955473	0.60683
84	IC07_IC11	-0.800819	0.424237	0.107379	-1.07001	0.285923	0.141253	1.21931	1.14509	0.25385	-0.185762	-0.984157	0.326497	0.130929	0.37269	-1.48121	0.141171	0.282117	-0.184805	0.853682	0.0125124	0.468391	-0.0712352	-0.521034	0.603303	0.0430916	0.588452	0.557291	0.610894	0.0154121	0.477051	0.634193	0.0495576	0.79875	0.42595	0.941289	-0.0691265	-0.798604	0.426098	0.0126274	0.0697121	0.944534	0.579744
85	IC07_IC12	-2.42592	0.016204	0.330752	-1.71722	0.0875101	0.236554	2.62498	-0.720109	0.472489	0.12326	-1.53403	0.126961	0.212165	1.93922	-1.01413	0.312563	0.18231	-0.211811	0.832599	0.0346843	0.611588	-0.190879	-1.69674	0.0923382	0.0601869	0.948668	0.34462	0.190974	-0.0729852	-0.0842845	0.932971	0.198666	2.08984	0.0386591	1.91396	-0.106637	-1.28828	0.200126	-0.0649814	-0.541775	0.588938	0.700451
86	IC07_IC13	-2.65749	0.00854271	0.363201	-3.67129	0.000310753	0.512713	390.869	-1.63417	0.104152	0.245407	-2.70941	0.00746102	0.470994	19.4748	-0.512536	0.609218	0.108898	-0.0984218	0.921755	0.0173032	0.677137	0.0282514	0.259649	0.795579	0.0563766	0.267109	0.789825	0.725674	0.0065043	0.177063	0.859757	0.0808655	0.379821	0.704723	0.745958	0.0187057	0.082892	0.934076	0.00633898	-0.00545322	0.995658	0.69849
87	IC07_IC14	2.64168	0.00893678	-0.388492	-7.19e-05	0.999943	-0.011844	0.117973	0.644152	0.520382	-0.0912524	-0.231914	0.816896	0.0255246	0.602058	1.21932	0.225113	-0.236763	-0.0275077	0.978099	-0.0364583	0.476118	0.0466682	0.400466	0.689526	-0.0129434	-0.273876	0.784632	0.648274	-0.188071	-1.78737	0.0764018	0.0532406	0.379803	0.704736	0.230118	0.168569	1.78883	0.0761655	-0.0469682	-0.541862	0.588878	0.206155
88	IC07_IC15	1.17005	0.243448	-0.144235	-0.766073	0.44455	0.123731	0.365599	0.895134	0.372036	-0.13901	0.893948	0.372668	-0.151102	1.05847	0.224048	0.823101	-0.0157521	-1.50873	0.133891	0.281339	1.03773	-0.0571624	-0.364812	0.715894	-0.11852	-1.09028	0.277685	1.11776	0.0728747	0.899404	0.370239	0.0809163	1.19739	0.23342	1.4055	-0.0972357	-1.00708	0.315922	-0.172305	-1.90668	0.0588574	3.51033
89	IC07_IC16	1.31115	0.191389	-0.186601	-0.716576	0.474485	0.103684	0.321036	1.16737	0.244766	-0.18272	0.120252	0.904431	0.00152886	0.544259	-0.230592	0.818024	0.0169729	-0.710016	0.479017	0.105779	0.856469	0.0439889	0.300522	0.764299	-0.0185542	-0.190955	0.848871	0.670794	0.0469634	0.0118932	0.990531	-0.0653112	-1.07681	0.28364	0.935497	0.00370373	0.27076	0.787041	0.0224442	0.503936	0.615193	0.785878
90	IC07_IC17	-1.16046	0.247316	0.155846	-1.42331	0.156227	0.194427	1.8939	-0.843443	0.400217	0.151625	-0.440413	0.660221	0.0903539	0.749668	0.00509757	0.995941	0.0017605	-0.652951	0.514987	0.121122	0.783624	-0.0659524	-0.701728	0.484208	0.0883943	0.877753	0.381762	0.553152	-0.0397288	-0.344259	0.731254	0.118424	1.05221	0.294735	0.753158	-0.0267393	-0.329629	0.742255	0.0151988	0.153713	0.878084	0.668214
91	IC07_IC18	-1.1262	0.261503	0.148239	-1.62234	0.106329	0.221612	2.45467	0.287301	0.774247	-0.0495611	-1.85846	0.0649071	0.32232	1.24498	-0.906683	0.366391	0.166853	0.285824	0.775486	-0.0539162	0.512794	-0.0746074	-0.303942	0.761698	-0.0115934	0.155184	0.876926	0.672582	0.0639829	1.24093	0.217054	-0.0235505	-0.236612	0.813345	0.414763	-0.105419	-1.33342	0.184921	0.00307623	0.343719	0.731635	0.365223
92	IC07_IC19	-2.05389	0.0413558	0.306297	-0.771632	0.441257	0.120943	0.611245	-2.46295	0.0148196	0.366657	-0.831879	0.406694	0.114304	0.521969	0.435597	0.663912	-0.0725895	0.0548556	0.956341	0.00291264	0.68063	-0.0507048	-0.0729333	0.941981	0.100224	1.22756	0.221917	0.981369	0.195591	2.36537	0.0196155	0.00736232	0.723324	0.470832	0.4543	-0.177131	-2.04797	0.0427451	0.0977695	0.833017	0.406424	0.124527
93	IC07_IC20	1.77797	0.0770088	-0.280258	-0.27599	0.782845	0.0340668	0.247851	1.58921	0.11395	-0.240975	0.469475	0.639357	-0.020891	0.580162	0.278794	0.780882	-0.0305014	-0.113918	0.909486	0.0508037	0.681634	0.0449728	0.160914	0.872432	0.0495862	0.276955	0.782272	0.725193	-0.0421818	-0.807617	0.420909	0.00550652	-0.155025	0.877052	0.635265	0.0660305	0.736128	0.46309	0.0471834	0.386489	0.699791	0.731271
94	IC08_IC09	-0.667202	0.505453	0.0958973	0.18729	0.851626	-0.0299578	0.591448	-0.733569	0.464265	0.127965	-1.03278	0.303237	0.174841	1.18147	0.155799	0.876453	-0.0355942	1.04234	0.299268	-0.181489	0.998594	0.0247177	0.622343	0.534897	0.0312298	0.744384	0.458042	0.922925	0.0718118	1.00435	0.317233	-0.0514671	-0.51794	0.605416	0.447471	-0.029287	-0.321239	0.748588	0.064524	1.13644	0.257947	0.788833
95	IC08_IC10	-2.33904	0.0203729	0.331692	-0.684899	0.494213	0.100385	0.433956	-0.830729	0.407342	0.132086	2.15585	0.0325621	-0.363625	0.769066	-0.992959	0.322728	0.191549	-2.30825	0.022628	0.420402	6.37435	0.0194804	0.432464	0.66618	-0.0868187	-0.906527	0.366401	0.677119	0.132067	1.53681	0.126972	0.005321	0.659911	0.510525	0.711995	-0.0753183	-0.956521	0.340732	-0.0920932	-1.42133	0.157712	1.82607
96	IC08_IC11	-0.109644	0.912807	0.0061705	0.78148	0.435459	-0.115562	0.779774	-1.06225	0.289693	0.191859	-0.482873	0.629834	0.0821352	0.733128	1.03016	0.305005	-0.185355	1.13815	0.257236	-0.183666	1.34339	0.11614	1.60916	0.110208	0.187959	2.27255	0.024761	8.0866	0.140225	1.7098	0.0898874	0.234579	2.30656	0.0227255	8.90811	-0.00156347	-0.0406303	0.967658	0.0427889	0.643662	0.520974	0.767991
97	IC08_IC12	0.0690451	0.945026	-0.00871174	-0.812106	0.417711	0.106468	0.803063	2.67841	0.00815527	-0.427121	-0.00320579	0.997446	-0.01848	0.120655	-1.97087	0.0510405	0.344243	-0.698009	0.486468	0.107153	0.596461	-0.193424	-2.06699	0.0408853	0.0169913	-0.129511	0.897161	0.272336	-0.041138	-0.417317	0.677192	0.0127465	-0.150361	0.880722	0.694325	-0.130725	-1.4703	0.144097	0.0092862	-0.01834	0.985397	0.409709
98	IC08_IC13	1.40892	0.160494	-0.207315	0.528691	0.597615	-0.0861184	0.656322	-0.000851567	0.999322	0.000997704	3.06727	0.00253002	-0.51075	6.75834	1.09083	0.277531	-0.198556	-2.2578	0.0256927	0.403712	0.544445	0.004466	0.28596	0.775402	-0.149492	-1.45866	0.147167	0.95297	-0.0717207	-0.379594	0.704918	0.0144582	0.569102	0.570308	0.657397	0.0531807	0.594193	0.553501	-0.16194	-1.99155	0.0486009	0.962006
99	IC08_IC14	1.43806	0.152063	-0.208503	1.21348	0.226399	-0.174169	1.43512	1.25468	0.211392	-0.172248	1.16673	0.245024	-0.183482	1.39818	0.173813	0.862305	-0.0457669	-0.0915275	0.92722	0.0153878	0.69466	0.0669219	0.784363	0.434373	-0.0510699	-0.94065	0.348699	0.519985	-0.00342659	0.247271	0.805121	-0.0440003	-1.06673	0.288151	0.809054	0.0573147	0.489695	0.625244	-0.0243069	-0.198162	0.84324	0.634305
100	IC08_IC15	-0.484117	0.62886	0.039631	0.146914	0.88335	-0.0275196	0.638398	-0.825041	0.410554	0.12634	1.0718	0.285393	-0.156591	0.512526	0.436683	0.663126	-0.0846349	-0.721702	0.471826	0.139026	0.653553	0.138674	1.37913	0.17042	-0.118313	-1.59362	0.113547	0.276018	0.00361242	-0.0440612	0.964929	-0.17325	-1.63279	0.105029	1.4253	0.111461	1.22771	0.221958	-0.0108058	-0.353926	0.723991	0.396422
101	IC08_IC16	-1.79758	0.0738307	0.28429	-0.627894	0.530801	0.0794069	0.593825	-1.08528	0.279401	0.165127	-1.08136	0.281134	0.179003	1.27184	-0.887057	0.376823	0.109918	0.409657	0.682759	-0.0818833	0.502668	-0.0574328	-0.522883	0.60202	-0.0437479	-0.508416	0.612057	0.796123	-0.0464163	-0.230902	0.817784	-0.0986141	-1.02828	0.305805	1.01944	-0.0151233	-0.272088	0.786022	0.0178513	0.239511	0.811102	0.674752
102	IC08_IC17	0.264177	0.79193	-0.0326885	-1.04477	0.297408	0.140946	0.790121	-0.816082	0.415644	0.130426	-0.937658	0.349808	0.166024	1.09563	0.850877	0.396532	-0.195136	0.136669	0.891512	-0.0342825	0.623684	-0.102273	-0.886328	0.377214	0.0816309	1.25325	0.212452	0.491137	-0.0961832	-0.585487	0.55932	0.17318	2.0541	0.0420504	1.01784	-0.0175737	-0.324477	0.746142	-0.0266986	-0.171522	0.864091	0.705648
103	IC08_IC18	0.0359457	0.971363	0.00805222	-0.694123	0.488423	0.0941884	0.781247	0.206708	0.836496	-0.0431569	2.34272	0.0203516	-0.371399	3.39698	-0.324023	0.746484	0.0537899	-2.01905	0.0456213	0.428125	2.60847	-0.0614478	-0.724808	0.469981	-0.105855	-1.23979	0.217376	1.41913	-0.0314589	-0.315085	0.753245	0.0105947	0.258172	0.796698	0.666003	-0.0287471	-0.376157	0.707464	-0.114888	-1.51778	0.131595	1.60864
104	IC08_IC19	0.362176	0.717623	-0.0671371	-0.593618	0.553449	0.0855899	0.664968	0.294604	0.768672	-0.0417649	-0.721453	0.471664	0.125775	0.710483	0.0520358	0.958587	-0.021679	0.232937	0.816191	-0.0519083	0.718106	0.0411885	0.175662	0.860856	-0.00543738	-0.22586	0.821679	0.689498	0.127611	0.769998	0.442814	-0.058482	-1.15655	0.24966	0.542172	-0.0544051	-0.356983	0.721731	0.0315137	0.466082	0.641968	0.65908
105	IC08_IC20	0.0135121	0.989233	0.0109417	1.61289	0.108369	-0.231292	1.37339	0.243075	0.808253	-0.0448908	0.175562	0.860856	0.0259081	0.719326	-0.362956	0.717277	0.0492529	1.51495	0.13231	-0.228014	0.922541	0.061021	0.48329	0.629771	0.200556	2.05567	0.0418968	3.12157	0.00430545	-0.253445	0.800358	0.135384	1.14997	0.252353	0.833065	0.0471332	0.608518	0.543994	0.119371	1.29423	0.197972	1.44647
106	IC09_IC10	0.529203	0.597283	-0.0936395	-1.01379	0.311928	0.133213	0.64668	-1.68936	0.0930615	0.270956	0.50871	0.611644	-0.102796	0.243143	1.84122	0.0680593	-0.350167	-1.08191	0.281373	0.242237	0.150011	0.056775	0.603772	0.547135	-0.0303467	-0.000273073	0.999783	0.638391	-0.0999488	-0.956166	0.340911	0.133913	1.17249	0.243232	0.451619	0.11564	1.29519	0.197743	-0.115987	-0.887563	0.376481	0.315529
107	IC09_IC11	-0.478561	0.632801	0.0334635	0.333867	0.738835	-0.0146882	0.625905	0.192518	0.847576	-0.016766	-0.875323	0.382686	0.169048	0.781199	-0.272052	0.786049	0.0527763	0.952147	0.34286	-0.172894	0.764288	-0.0333519	-0.238017	0.812273	0.0451932	0.646964	0.518841	0.711635	-0.0762088	-0.51268	0.609118	0.00657609	0.660712	0.510013	0.617499	0.0252379	0.188448	0.850843	0.0420163	0.256589	0.797918	0.723058
108	IC09_IC12	-2.02531	0.0442343	0.29746	-0.794474	0.427876	0.084401	0.642371	-0.90759	0.365435	0.147058	-0.568688	0.570351	0.127956	0.810319	-0.599581	0.549916	0.135703	0.261816	0.793894	-0.0386249	0.605315	-0.0617005	-0.2361	0.813758	-0.0490136	-0.214805	0.83027	0.716135	0.0418007	0.723768	0.470617	-0.0934449	-0.240598	0.810261	0.570472	-0.0795034	-0.853456	0.395107	0.00918201	-0.0897131	0.928659	0.605445
109	IC09_IC13	-0.726878	0.468195	0.115845	-0.808213	0.419943	0.106112	0.967599	-1.23386	0.219032	0.202337	-0.526537	0.599231	0.089023	0.719762	0.438081	0.662115	-0.0852789	-0.0658835	0.947576	0.0184343	0.662204	0.0285564	0.230625	0.817999	0.154893	1.43392	0.154092	1.37163	0.0506823	0.426837	0.670263	0.268471	2.54116	0.0122715	5.65877	-0.0115365	-0.168031	0.866842	-0.0131713	-0.281103	0.779096	0.726397
110	IC09_IC14	-0.657556	0.511619	0.0839052	-0.622676	0.534218	0.0674042	0.848145	-0.741365	0.459539	0.127138	-0.698556	0.485825	0.127927	0.904588	-0.113112	0.910131	-0.0439828	0.331333	0.740948	-0.0737116	0.708715	0.0171594	0.389208	0.697812	0.0593916	0.886733	0.376926	0.978235	-0.0470307	0.208799	0.834959	0.127479	1.91744	0.0574634	2.13114	0.0465444	0.167439	0.867307	-0.0202363	-0.306006	0.760109	0.693764
111	IC09_IC15	0.35884	0.720114	-0.0470612	0.983032	0.326797	-0.143268	1.03433	-0.506097	0.613472	0.0658593	1.10436	0.271063	-0.16314	0.681367	0.510252	0.610812	-0.116537	-0.331933	0.740495	0.0314553	0.623163	-0.0348568	-0.39511	0.693463	-0.0519146	-0.815963	0.416074	0.938377	-0.0815269	-0.780929	0.436382	-0.109137	-1.17376	0.242721	1.34645	0.0276799	0.277493	0.781879	0.0161973	0.0134922	0.989257	0.687948
112	IC09_IC16	-0.708676	0.479394	0.102194	1.08406	0.279662	-0.144314	0.565074	0.254384	0.79952	-0.0309368	0.19579	0.845018	-0.0149869	0.722546	-0.839026	0.403123	0.121694	0.690999	0.490847	-0.115657	0.498073	-0.023845	-0.516837	0.606221	0.109613	1.08589	0.279619	0.668203	0.036787	0.195137	0.845616	0.0522159	0.898818	0.370478	0.931209	-0.0449608	-0.573731	0.567224	0.0789699	0.556599	0.578796	0.594168
113	IC09_IC17	1.55698	0.12114	-0.215913	1.93727	0.0541425	-0.271527	4.38304	0.409042	0.683046	-0.0350077	0.686807	0.49318	-0.0913909	0.880272	0.930246	0.354111	-0.183844	1.21815	0.225462	-0.200296	1.44843	0.0448168	0.327173	0.744107	0.115647	1.08475	0.280118	1.09863	-0.0186313	-0.416034	0.678128	0.151328	1.2062	0.230019	0.752813	0.0496499	0.5985	0.550634	0.0221043	0.305156	0.760755	0.717358
114	IC09_IC18	0.921811	0.357796	-0.137732	-0.209629	0.834174	0.0374348	0.516584	-0.633487	0.527304	0.0878453	0.803442	0.422889	-0.141165	0.584254	1.22423	0.223263	-0.220242	-1.20314	0.231196	0.189056	0.334008	0.0240297	0.506102	0.613713	0.0926662	1.11256	0.268031	1.19124	-0.0252691	0.0421729	0.966431	0.275588	2.81745	0.00562836	5.21191	0.0371632	0.385705	0.700398	-0.0815488	-0.795392	0.427893	0.67993
115	IC09_IC19	1.56089	0.120215	-0.214111	0.465098	0.642375	-0.0560155	0.569361	-0.208322	0.835238	0.0300171	-0.224514	0.822638	0.0183455	0.727821	1.44002	0.152466	-0.267924	0.469578	0.639475	-0.079341	0.618549	0.0460718	0.645842	0.519615	0.0974166	1.49156	0.138334	1.7876	-0.101265	-0.770591	0.442464	0.0839447	0.977557	0.330181	0.527504	0.107765	1.23184	0.220416	0.0463601	0.724843	0.469903	0.850164
116	IC09_IC20	1.37966	0.169314	-0.2165	-0.0769531	0.938739	0.0159094	0.407882	0.430475	0.667419	-0.0688064	0.285686	0.775481	-0.03404	0.736005	1.00958	0.314729	-0.130088	-0.278073	0.781416	0.0409667	0.482375	0.168091	1.62421	0.106955	-0.102523	-1.42543	0.156524	0.190137	-0.0393007	-0.479347	0.632564	-0.175218	-2.01758	0.0457766	2.96462	0.165279	1.76913	0.0794122	0.0066245	0.00602195	0.995205	0.318228
117	IC10_IC11	0.180607	0.856868	-0.0158131	-0.763031	0.446358	0.115784	0.751032	-0.585524	0.559005	0.103792	0.285258	0.775808	-0.0610634	0.610765	0.450078	0.653466	-0.112033	-0.973927	0.331974	0.182436	0.682492	-0.0900903	-0.896817	0.371612	-0.0992329	-0.869444	0.386271	1.02234	-0.010639	-0.161291	0.872136	-0.0302637	0.0980969	0.922012	0.69168	-0.0666492	-0.646892	0.518937	-0.0822582	-0.94321	0.347393	1.07114
118	IC10_IC12	-2.38318	0.0181499	0.344546	0.473172	0.636614	-0.0635816	0.100201	-0.434392	0.664579	0.0745305	1.52894	0.128219	-0.263967	0.864739	-1.32206	0.188664	0.252284	-0.998021	0.320197	0.194789	1.12581	-0.10344	-0.794396	0.428533	-0.00454506	0.185014	0.853518	0.557933	0.0732245	1.11347	0.267734	0.0611729	0.893966	0.373058	1.02996	-0.135489	-1.49076	0.138649	-0.0434194	-0.415092	0.678786	0.56564
119	IC10_IC13	-1.83638	0.0678638	0.268768	-0.957078	0.339701	0.139553	0.895255	-0.26025	0.794999	0.0671822	0.290872	0.771519	-0.0480225	0.684949	-1.02461	0.307606	0.198078	-1.12058	0.264613	0.202972	1.315	-0.000965038	0.461093	0.645567	-0.0368859	-0.163942	0.870042	0.643943	0.0569016	1.11156	0.268549	-0.0111433	0.149709	0.881235	0.558507	-0.0400676	-0.560452	0.576216	-0.0306329	-0.28703	0.774565	0.715284
120	IC10_IC14	2.55216	0.0114923	-0.371835	1.16655	0.2448	-0.160296	0.828225	0.813226	0.417275	-0.115313	0.764168	0.445872	-0.157985	0.950206	1.3757	0.171476	-0.249813	0.0834655	0.933615	-0.00423294	0.463949	0.0783541	0.581857	0.561754	-0.0542028	-0.275774	0.783177	0.603997	-0.121471	-1.8312	0.0695515	0.0234815	0.330541	0.741545	0.227281	0.148259	1.80256	0.0739669	-0.0702612	-0.542846	0.588203	0.203365
121	IC10_IC15	3.2125	0.00154568	-0.462891	-0.602664	0.547425	0.0819576	0.021292	-0.520666	0.603306	0.111863	0.541494	0.588907	-0.0359384	0.618854	3.07129	0.00263716	-0.569605	-0.338392	0.735635	0.112504	0.0416005	0.00131544	0.195787	0.845108	-0.00441933	0.156787	0.875666	0.708987	-0.101143	-0.758334	0.449738	0.0340488	0.792265	0.429707	0.5269	0.0709477	0.749585	0.454972	-0.0260922	-0.353473	0.724329	0.548633
122	IC10_IC16	0.0523831	0.958278	-0.011103	0.19004	0.849473	-0.0369285	0.708209	-0.522939	0.601727	0.0859515	0.202106	0.840086	-0.0645026	0.635111	0.595637	0.55254	-0.0906306	-0.279437	0.780371	0.0333182	0.605728	-0.0818365	-0.605949	0.545693	0.00952307	0.349661	0.727182	0.590848	-0.0917946	-0.569575	0.570031	0.0516734	0.745747	0.45722	0.600868	-0.00380822	-0.0889232	0.929291	-0.0230205	-0.159976	0.873158	0.707785
123	IC10_IC17	-0.59464	0.552792	0.0807155	-0.866993	0.387001	0.138614	1.00127	-1.39429	0.165129	0.227696	-1.32958	0.185515	0.193267	1.71268	0.80275	0.423706	-0.1689	0.410691	0.682002	-0.0640137	0.737199	0.119594	1.35086	0.179281	0.107336	1.63983	0.103554	2.6214	0.205869	1.91397	0.0580051	0.168136	1.56073	0.121116	2.26828	-0.0445185	-0.370666	0.71154	0.0028405	0.38743	0.699097	0.654534
124	IC10_IC18	-1.04332	0.298124	0.144878	-0.303577	0.761771	0.037805	0.634508	-1.49433	0.137024	0.262806	0.274533	0.784023	-0.0321067	0.338738	0.687501	0.493094	-0.131268	-0.274741	0.783969	0.0690159	0.579873	-0.0627485	-0.453075	0.651313	-0.0224111	-0.16067	0.872612	0.693686	-0.12507	-0.979626	0.329241	0.0658907	0.967712	0.335057	0.434597	0.0349353	0.362416	0.717679	-0.0646624	-0.819073	0.414303	0.693152
125	IC10_IC19	-2.77055	0.00615204	0.363197	-1.36254	0.174583	0.169894	1.04046	-0.825428	0.410335	0.153318	-0.320681	0.748863	0.0806892	0.700889	-0.92002	0.359408	0.178592	-0.378014	0.706061	0.0826008	0.701461	-0.0832056	-0.798673	0.426058	-0.0313204	-0.297316	0.766719	0.685343	-0.0418982	-0.252589	0.801018	0.0297209	0.663899	0.507978	0.708527	-0.0394191	-0.493199	0.622773	-0.0508347	-0.764123	0.446234	0.92206
126	IC10_IC20	1.16015	0.247445	-0.170626	1.28009	0.20202	-0.16469	1.58102	-1.32535	0.18691	0.190723	0.956031	0.340473	-0.128971	0.306377	1.86118	0.0651664	-0.321383	0.27655	0.782582	-0.0412884	0.388077	0.0874487	0.640147	0.523298	0.0202195	0.251528	0.801819	0.695145	0.028389	-0.0076876	0.993879	0.0234919	-0.104026	0.917316	0.702312	0.052231	0.530835	0.596514	0.00577584	0.352767	0.724857	0.738821
127	IC11_IC12	1.30109	0.194802	-0.192877	0.596163	0.55175	-0.0992185	0.731659	1.42493	0.156089	-0.241069	2.44323	0.0156234	-0.387367	10.3433	-0.432901	0.665863	0.0539615	-1.32796	0.18661	0.251668	1.39374	-0.0972239	-0.957089	0.340447	-0.124975	-1.24159	0.216711	1.48548	-0.0652625	-0.609589	0.543287	-0.0294887	-0.56718	0.571609	0.822267	-0.0348066	-0.33825	0.735766	-0.109081	-0.878498	0.381359	0.960529
128	IC11_IC13	1.58872	0.113787	-0.226893	-1.13462	0.257914	0.151911	0.208077	0.136467	0.89162	-0.0350644	1.95499	0.0522946	-0.305607	2.06261	0.831281	0.407466	-0.190641	-2.26938	0.0249586	0.403013	0.831198	-0.0297243	-0.349731	0.727154	-0.0876561	-0.896712	0.371596	0.974841	-0.109462	-0.780855	0.436425	0.0954972	1.73858	0.0845717	0.657376	0.0512321	0.371709	0.710765	-0.150047	-2.03881	0.0435781	1.31666
129	IC11_IC14	0.284893	0.776036	-0.051635	-0.272967	0.785164	0.0425453	0.670717	-0.277754	0.781554	0.0827413	0.336182	0.737166	-0.0239063	0.682109	0.858057	0.392572	-0.165288	-0.376601	0.707108	0.0684639	0.515923	-0.0477509	-0.604737	0.546495	0.0382047	0.413009	0.680307	0.587665	0.0615155	0.272526	0.785686	0.110926	0.790417	0.430782	0.898656	-0.0816611	-0.788446	0.431991	-0.0313499	-0.161477	0.871978	0.639812
130	IC11_IC15	-0.185878	0.852739	0.0433138	1.25262	0.211829	-0.153757	0.918945	-0.0350605	0.972074	-0.00369334	0.421487	0.673955	-0.110966	0.736103	-0.297238	0.766799	0.0460049	0.15059	0.880542	-0.047733	0.67714	-0.0568404	-0.415306	0.67866	0.0278228	0.466568	0.641621	0.643473	0.142018	1.51727	0.131828	0.0197297	0.661235	0.509679	0.718508	-0.144854	-1.55984	0.12143	0.01593	0.0518794	0.958708	0.362156
131	IC11_IC16	0.261391	0.794074	-0.0432778	0.361805	0.717886	-0.0521078	0.743572	1.052	0.294357	-0.195417	0.579136	0.563297	-0.0351785	0.79427	-0.646873	0.51895	0.15315	0.27458	0.784092	-0.0185995	0.591516	-0.0410277	-0.230803	0.817861	-0.134164	-1.42828	0.155704	1.36476	0.1189	1.66566	0.0983895	-0.1246	-1.09737	0.274589	0.189464	-0.11584	-1.41012	0.161092	-0.0581285	-0.718668	0.473687	0.799066
132	IC11_IC17	2.07379	0.0394474	-0.285815	1.68878	0.0928432	-0.249597	2.75996	1.8542	0.0655181	-0.301953	1.10992	0.268668	-0.169392	1.14681	-0.291449	0.771211	0.0219864	0.254765	0.799323	-0.0674085	0.674727	0.020293	0.0535702	0.957367	-0.0137228	-0.307757	0.75878	0.710839	-0.0859769	-0.839792	0.402695	0.0306389	0.766647	0.444737	0.492418	0.0760284	0.725748	0.469406	-0.0334368	-0.932641	0.352803	0.544576
133	IC11_IC18	0.610058	0.542552	-0.0841573	0.437278	0.662389	-0.0683639	0.762254	-0.175223	0.861122	0.0251759	1.97482	0.0499774	-0.330656	1.54707	0.503541	0.615507	-0.0946987	-1.42792	0.155808	0.253934	0.769846	0.0991672	1.20992	0.228687	-0.113346	-1.00251	0.318036	0.339251	0.0275446	0.274102	0.784477	-0.0012366	0.458067	0.6477	0.771332	0.0624476	0.79401	0.428757	-0.115062	-1.28199	0.20222	0.544302
134	IC11_IC19	1.19082	0.23521	-0.167849	0.151654	0.879615	0.00320058	0.535104	0.8871	0.376332	-0.151031	-0.112606	0.910482	0.000178486	0.555964	0.289589	0.772631	-0.0121864	-0.0258424	0.979424	0.00315339	0.686831	-0.0195325	-0.0658412	0.947614	-0.0106734	0.00225831	0.998202	0.699454	-0.0358953	-0.263548	0.792581	0.0179931	0.146375	0.883861	0.678695	0.00873562	0.150722	0.880448	-0.0223074	-0.102091	0.918848	0.692557
135	IC11_IC20	-2.06036	0.0407267	0.268874	-1.36322	0.174368	0.19725	1.53964	-1.02817	0.305391	0.177234	0.621229	0.535317	-0.125148	0.43716	-0.492911	0.622976	0.0873776	-1.69992	0.0916322	0.305643	2.0726	0.130057	1.30511	0.194352	-0.167503	-1.66175	0.0990687	0.311316	0.0613391	0.696888	0.487221	0.00648423	0.427777	0.66955	0.752311	0.0645321	0.567454	0.571466	-0.175326	-1.99057	0.0487099	0.992171
136	IC12_IC13	-0.7651	0.445161	0.0957489	0.647342	0.518164	-0.108283	0.523086	-0.0227189	0.981902	0.00183434	0.889851	0.374857	-0.130547	0.855058	-0.53625	0.592778	0.0882889	-0.0288111	0.977061	0.0234484	0.660025	-0.059624	-0.692384	0.490034	0.0520288	0.48185	0.630755	0.556768	0.0203927	0.122412	0.902777	-0.0815089	-0.629294	0.530305	0.743053	-0.0630252	-0.692034	0.490253	0.104814	0.959064	0.339378	0.562538
137	IC12_IC14	-1.04429	0.297677	0.143599	-1.17818	0.240148	0.162219	1.39346	-2.47811	0.0142268	0.430693	-0.849139	0.397049	0.131974	0.529962	1.46051	0.146762	-0.267334	-0.20657	0.836682	0.0386234	0.356845	0.0444487	0.851952	0.395938	0.117346	1.53021	0.128491	2.01891	-0.0459567	-0.0312247	0.975142	0.293565	3.2784	0.0013522	8.98582	0.068206	0.689005	0.49215	-0.0680374	-0.648405	0.517912	0.551893
138	IC12_IC15	-0.644219	0.52021	0.0770017	0.216169	0.82908	-0.0345927	0.59244	-0.133105	0.894275	0.012635	-0.356135	0.7222	0.0459621	0.746894	-0.53587	0.59304	0.0637554	0.386761	0.699591	-0.0736343	0.61358	-0.0402268	-0.458155	0.647669	0.0698351	0.336415	0.737122	0.632102	0.0714701	0.597893	0.551038	0.0405852	-0.0686356	0.945389	0.627187	-0.0823615	-0.867126	0.387603	0.0456564	0.357921	0.721006	0.511353
139	IC12_IC16	-1.07426	0.284069	0.12872	-0.215725	0.829425	0.00549163	0.590301	-2.03356	0.0436175	0.335606	0.786054	0.432977	-0.130945	0.134604	0.942305	0.34793	-0.207987	-0.796472	0.427268	0.1433	0.455411	-0.0392094	-0.261458	0.794187	-0.0826613	-0.885122	0.37779	0.9436	-0.145898	-1.20007	0.232475	-0.11203	-0.994776	0.321767	1.13247	0.0687319	0.69621	0.487644	-0.0134043	-0.225483	0.821972	0.579863
140	IC12_IC17	0.905006	0.366608	-0.132893	1.88927	0.0603245	-0.26929	3.28944	2.40578	0.0172573	-0.407449	2.68155	0.00808228	-0.417082	23.7665	-1.53782	0.126726	0.278642	-0.729884	0.466827	0.112394	0.777636	-0.0981556	-1.12468	0.262968	-0.203831	-2.31676	0.0221442	7.0482	0.268014	2.12743	0.0354314	-0.111746	-0.721565	0.471909	0.117853	-0.266888	-2.80789	0.0058224	-0.137767	-1.88008	0.062424	3.18783
141	IC12_IC18	-0.428843	0.668524	0.0641624	-1.22277	0.222877	0.184778	1.26823	0.287685	0.773953	-0.071655	-0.469244	0.639522	0.0825613	0.686653	-0.760769	0.448287	0.131011	-0.718446	0.473823	0.0986923	0.910692	-0.0104774	-0.00692644	0.994485	-0.129161	-1.23499	0.219149	1.03649	0.0155568	0.214474	0.830542	-0.0236742	-0.183656	0.854581	0.684529	-0.0193353	-0.187535	0.851558	-0.117043	-1.1425	0.255431	1.07751
142	IC12_IC19	-1.27701	0.203157	0.182918	1.53951	0.125285	-0.217831	0.317775	-0.762087	0.447109	0.145468	1.77206	0.0782522	-0.281696	0.683253	-0.288093	0.773773	0.0337768	-0.427227	0.669949	0.0775885	0.767961	-0.0272939	-0.242782	0.808589	0.0932376	1.08474	0.280126	0.817062	-0.140453	-1.08841	0.278594	0.0312369	0.716642	0.474932	0.400723	0.0747293	0.719775	0.473063	0.0755104	0.615295	0.539478	0.844082
143	IC12_IC20	-0.0160954	0.987175	0.000814278	-0.569746	0.569499	0.0807495	0.762546	-0.416189	0.677819	0.0709761	-1.20621	0.229485	0.200068	1.25337	0.421463	0.674171	-0.0686098	0.908601	0.365309	-0.101881	1.0048	0.0793523	0.452918	0.651426	0.219	2.19566	0.029962	3.63246	0.00788308	-0.640809	0.522869	0.291945	2.56164	0.0116056	1.42428	0.0597253	0.79435	0.42856	0.0374176	0.646004	0.519461	0.857848
144	IC13_IC14	-2.09078	0.0378781	0.284849	-3.5571	0.000469692	0.491284	203.62	-2.52327	0.0125845	0.424842	-0.844498	0.399629	0.184463	0.506807	1.05375	0.294114	-0.184814	-1.35807	0.176889	0.317165	0.417009	-0.0598755	-0.399906	0.689937	-0.0163404	0.0789343	0.937211	0.663071	-0.0335497	-0.0722246	0.942543	0.240763	2.83555	0.00533748	4.54924	-0.0260124	-0.2819	0.778505	-0.170166	-1.76319	0.0803115	1.92409
145	IC13_IC15	-0.566987	0.571392	0.073837	0.0318244	0.974644	-0.000973617	0.637669	-1.16504	0.245707	0.206024	1.33924	0.182357	-0.209018	0.36422	0.703329	0.483213	-0.128372	-0.996125	0.321114	0.221891	0.562483	-0.0627734	-0.829295	0.408584	-0.0156104	-0.164489	0.869612	0.633428	0.0436775	0.0131237	0.989551	0.0974541	0.911129	0.363981	0.870584	-0.0816801	-0.761107	0.448086	-0.0777543	-0.823452	0.411819	0.982017
146	IC13_IC16	0.525627	0.59976	-0.0623285	-0.343162	0.731842	0.0564888	0.612856	0.0563614	0.955123	-0.00450623	1.56711	0.119029	-0.265016	1.36009	0.24077	0.810144	-0.0549787	-1.62614	0.106439	0.289844	1.10887	-0.110683	-0.8196	0.414069	-0.0194963	-0.0944846	0.924876	0.614649	0.0394833	0.661124	0.5098	0.051343	1.13262	0.259541	1.26306	-0.118153	-1.23076	0.220818	-0.0524593	-0.785179	0.433835	0.902433
147	IC13_IC17	2.29114	0.0230523	-0.313014	1.16841	0.244053	-0.165056	0.985547	1.18803	0.23655	-0.224314	-0.304343	0.761255	0.0680809	0.426719	0.230837	0.817835	-0.0629858	1.04857	0.2964	-0.216986	1.03427	-0.0380861	-0.833916	0.405985	-0.0160106	-0.42766	0.669635	0.734197	-0.0564249	-1.36405	0.175106	-0.100834	-0.871526	0.385138	0.959267	0.00767822	0.254036	0.799903	0.0476067	0.21929	0.826782	0.716631
148	IC13_IC18	1.87376	0.0624986	-0.276004	0.658919	0.510717	-0.10407	0.589492	-0.394375	0.69382	0.0678064	0.165289	0.868922	-0.010173	0.665484	1.8095	0.0728771	-0.334445	0.382028	0.70309	-0.0815555	0.452519	0.114348	0.877942	0.38173	-0.0616379	-0.878408	0.381408	0.476197	-0.157516	-1.64085	0.103446	-0.0972562	-1.4025	0.163245	1.83078	0.202827	2.22197	0.0281598	-0.00130188	-0.00811761	0.993536	0.198509
149	IC13_IC19	-1.65354	0.0998714	0.24828	-0.652875	0.514598	0.0864609	0.662991	0.579305	0.563183	-0.094565	-1.27651	0.203592	0.235916	0.675433	-1.91881	0.057384	0.3442	0.765549	0.445388	-0.140993	0.157632	0.0103558	-0.0156393	0.987548	0.0321804	0.105261	0.916337	0.700928	0.0764287	0.696214	0.487641	-0.14766	-1.35753	0.177059	0.616273	-0.0442689	-0.571043	0.569038	0.126618	1.11971	0.264985	0.645532
150	IC13_IC20	-0.239338	0.811101	0.0539243	0.0888103	0.929323	-0.0127199	0.681855	0.0550422	0.956172	-0.00990363	0.126221	0.899713	-0.0296897	0.713212	-0.393969	0.694303	0.0659075	0.200454	0.841452	0.0149771	0.657905	-0.0851478	-0.731301	0.466021	0.153738	1.7512	0.0823649	0.704739	0.118886	1.25853	0.210644	0.0778857	0.385083	0.70083	0.618992	-0.152046	-1.78634	0.0765697	0.107875	1.55313	0.122921	0.14725
151	IC14_IC15	0.901302	0.368569	-0.135916	1.5177	0.130693	-0.200038	2.02173	0.8928	0.373281	-0.135204	0.637838	0.524474	-0.0662769	0.85654	-0.0548505	0.956349	0.00292129	0.881438	0.379773	-0.145636	0.835976	0.0110735	0.286533	0.774964	0.0170546	0.305786	0.760276	0.734072	0.113398	1.30887	0.193079	-0.082604	-0.554196	0.580435	0.341019	-0.069269	-0.765293	0.4456	0.0697975	0.688572	0.492369	0.523027
152	IC14_IC16	-2.85242	0.00481922	0.405673	-2.42585	0.0161737	0.326188	12.0375	-2.50048	0.0133907	0.416864	-1.66905	0.0970275	0.309503	2.39813	-0.21458	0.830459	0.0126308	0.131424	0.895652	0.00542527	0.689764	-0.13142	-1.33213	0.185342	0.0651919	0.987908	0.325106	0.296735	-0.020705	-0.126066	0.899891	0.131511	1.53218	0.128004	1.14754	-0.0937004	-1.08983	0.277971	-0.0168763	-0.110566	0.912138	0.549909
153	IC14_IC17	-2.1928	0.0295364	0.316264	-1.81163	0.0715671	0.232577	3.40797	-1.77519	0.0777332	0.299404	-0.827489	0.40917	0.114494	0.800833	-0.223825	0.823274	0.0365905	-0.711382	0.478173	0.135527	0.856645	-0.0843843	-1.17501	0.242316	0.108987	0.815924	0.416095	0.362465	-0.0279115	-0.590901	0.555698	0.107416	0.77393	0.440434	0.594707	-0.0500418	-0.517601	0.60569	0.0432825	0.265748	0.790871	0.62061
154	IC14_IC18	-0.0327972	0.973871	-0.0130135	-1.51802	0.130612	0.206446	1.28648	-1.57329	0.117591	0.294843	-1.19284	0.234664	0.199754	1.39386	1.6133	0.109307	-0.283592	-0.206544	0.836702	0.0245579	0.312756	0.0824817	1.08779	0.278869	0.0692552	0.99407	0.322109	1.14425	0.0521957	0.953952	0.342026	0.206088	2.46638	0.0150038	8.09982	0.0317137	0.22174	0.824893	-0.0604865	-0.624828	0.533223	0.713021
155	IC14_IC19	-0.540804	0.589276	0.0567563	-0.394988	0.693279	0.0500703	0.750321	0.875757	0.382451	-0.162887	-0.784359	0.433968	0.11325	0.484853	-0.923378	0.357663	0.198556	0.410242	0.682331	-0.0728181	0.49041	-0.0611989	-0.30142	0.763616	-0.0815324	-0.695282	0.488169	0.859636	-0.0232865	0.179044	0.858205	-0.100518	-0.886759	0.376912	0.782531	-0.0341828	-0.3842	0.70151	-0.0195747	-0.0876581	0.930289	0.686646
156	IC14_IC20	1.1822	0.238605	-0.172474	2.4607	0.0147277	-0.331899	9.5636	1.52173	0.130013	-0.272425	1.74996	0.0820077	-0.269827	3.20595	-0.407034	0.684708	0.0768206	0.561559	0.575422	-0.128091	0.652273	0.109435	0.72916	0.467325	-0.0344694	-0.671677	0.503029	0.535919	0.0594489	0.130916	0.896061	-0.19698	-2.08911	0.0387265	1.81796	0.0488662	0.542963	0.588163	0.0901681	0.851332	0.396213	0.984859
157	IC15_IC16	0.532649	0.594899	-0.104816	0.750597	0.453791	-0.101802	0.916181	-0.52199	0.602386	0.105071	-0.271475	0.786369	0.0419142	0.72444	1.50099	0.135986	-0.237863	0.639446	0.523703	-0.134649	0.715856	0.146182	1.41896	0.158502	0.191947	1.87957	0.0624946	3.84919	0.066626	0.672247	0.502719	0.154467	1.2883	0.20002	1.46748	0.0741605	0.666373	0.506452	0.0983577	0.992057	0.323086	1.11941
158	IC15_IC17	-1.07416	0.284112	0.164531	0.332947	0.739528	-0.0497203	0.446822	-1.58669	0.114521	0.277355	0.216194	0.829107	0.00173907	0.32426	0.595553	0.552595	-0.106677	0.362092	0.717895	-0.054705	0.741724	0.0392697	0.0798883	0.936459	-0.0684638	-1.08496	0.280028	0.904226	0.0596307	0.248941	0.803832	0.181376	1.51969	0.131115	1.49238	-0.0089209	-0.114152	0.909308	-0.185112	-2.07668	0.0398801	2.31746
159	IC15_IC18	-0.528489	0.597777	0.0792943	0.129509	0.897087	-0.0228031	0.630636	-1.09378	0.275666	0.207976	0.637023	0.525004	-0.10207	0.411414	0.693659	0.489237	-0.135591	-0.477404	0.633908	0.0840552	0.560468	-0.0675296	-0.757935	0.449976	-0.111723	-1.61967	0.107824	2.16829	0.0249996	-0.00915502	0.992711	0.0132179	-0.202844	0.839587	0.70826	-0.0726971	-0.676884	0.499782	-0.122545	-1.53437	0.127465	1.89999
160	IC15_IC19	1.62033	0.10682	-0.222574	1.39972	0.16317	-0.19132	1.82535	1.23039	0.220324	-0.214609	1.22282	0.223162	-0.19287	1.49695	0.0301428	0.976003	-0.0149795	0.130162	0.896648	0.00809956	0.708634	-0.0935149	-0.918396	0.360254	0.0195148	0.247725	0.804753	0.511629	-0.171066	-1.65248	0.101051	0.0482891	0.0690193	0.945085	0.332074	0.0416436	0.517266	0.605923	-0.0106641	0.209667	0.834269	0.698691
161	IC15_IC20	-0.482074	0.630309	0.0785088	-1.77233	0.0778853	0.267513	2.24095	1.97913	0.0494858	-0.344502	-0.928384	0.354581	0.148855	0.134163	-2.30362	0.0229646	0.400769	-0.823412	0.411842	0.117682	0.568984	-0.0386702	-0.551857	0.582072	-0.073011	-0.831178	0.407458	0.971917	0.0732451	0.467811	0.640768	0.0644053	0.381603	0.703404	0.751831	-0.0823103	-0.827272	0.409725	-0.115394	-1.1308	0.260302	1.30082
162	IC16_IC17	1.51062	0.132546	-0.202484	0.375903	0.707394	-0.0538386	0.537095	0.768369	0.44338	-0.128907	0.00843117	0.993283	0.00396829	0.61377	0.275278	0.783576	-0.0689798	0.297985	0.76621	-0.0622247	0.736625	-0.102867	-1.40603	0.162299	-0.0721319	-1.08932	0.278106	1.22965	-0.0724009	-0.987116	0.325572	-0.119001	-1.44636	0.15058	1.89299	-0.0345139	-0.383235	0.702224	0.00180572	-0.0588147	0.953194	0.682582
163	IC16_IC18	-2.07018	0.0397877	0.304963	-0.432035	0.666188	0.0596766	0.383185	-0.848201	0.39757	0.129051	0.804466	0.4223	-0.131662	0.496738	-0.859676	0.391682	0.151736	-0.663959	0.507939	0.162919	0.868581	-0.179399	-1.57268	0.118425	-0.00857229	-0.079029	0.937136	0.398389	-0.0255033	0.55737	0.578313	0.0302159	0.605773	0.545764	0.841742	-0.129931	-1.67117	0.0972936	-0.0279062	-0.495822	0.62089	0.553577
164	IC16_IC19	1.4176	0.157947	-0.20527	1.61576	0.107746	-0.214526	2.54879	0.956205	0.340385	-0.155392	0.940331	0.348439	-0.144405	1.10414	0.264397	0.791928	-0.0450127	0.579586	0.563237	-0.0764241	0.814016	0.069315	0.912851	0.363151	-0.0790335	-0.808076	0.420582	0.463063	0.135598	1.52942	0.128793	-0.16698	-1.4835	0.14046	0.218454	-0.0368493	-0.40982	0.682669	0.0253844	0.176929	0.85985	0.652349
165	IC16_IC20	1.62056	0.106771	-0.235576	1.29044	0.198412	-0.163432	1.55099	0.495334	0.621032	-0.0721706	-0.19064	0.849045	0.0545279	0.642476	0.749413	0.455075	-0.133855	1.19506	0.234325	-0.211443	1.36908	0.0687021	0.557857	0.577981	0.125902	1.22985	0.221064	1.33863	0.0301755	0.136598	0.891577	0.0838009	0.629284	0.530312	0.805407	0.0355926	0.368008	0.713515	0.0756096	0.828334	0.40906	0.939838
166	IC17_IC18	3.3989	0.000824356	-0.485238	2.5402	0.0118501	-0.356265	13.622	2.775	0.0061654	-0.455819	1.58167	0.115663	-0.240649	1.74672	0.194298	0.846271	-0.0240524	0.638327	0.524429	-0.107791	0.823801	0.127777	1.07803	0.283183	-0.0972751	-1.20346	0.231073	0.394526	0.0669306	0.215928	0.82941	-0.131432	-1.21259	0.227572	0.881656	0.0587915	0.737412	0.462311	-0.0159963	-0.353999	0.723936	0.552238
167	IC17_IC19	0.702139	0.483452	-0.0907245	0.25361	0.800061	-0.0200328	0.683252	-0.272815	0.785341	0.0464159	0.417746	0.676683	-0.0994512	0.68704	0.593362	0.554056	-0.132562	-0.398979	0.690589	0.0771256	0.596267	-0.0298433	-0.180086	0.857388	0.0461845	0.700062	0.48519	0.739572	-0.00881622	0.0509877	0.95942	-0.0467374	-0.249232	0.80359	0.707132	-0.0184175	-0.194026	0.846483	0.0768021	0.879917	0.380593	0.776417
168	IC17_IC20	-0.201523	0.840505	0.0238201	0.0978571	0.922145	-0.00763792	0.686362	-1.84891	0.0662823	0.294279	-0.0214684	0.982898	0.0141038	0.310075	1.30636	0.193928	-0.233605	0.458673	0.647266	-0.0222091	0.65306	0.178335	1.69391	0.0928756	0.0331212	0.205126	0.837808	0.405416	0.0327503	0.141661	0.887585	0.0132485	0.0272753	0.978284	0.698143	0.124055	1.30539	0.194258	0.0254516	0.19195	0.848093	0.519377
169	IC18_IC19	-0.209196	0.83452	0.0456779	1.99147	0.0478109	-0.275122	1.53347	1.43225	0.153987	-0.252284	2.52149	0.0126457	-0.417389	12.0367	-1.45202	0.149105	0.256522	-0.423566	0.672611	0.0724433	0.588434	-0.0128138	-0.559355	0.576962	-0.0285932	-0.524511	0.600852	0.803051	0.0787353	0.115983	0.90786	-0.0856691	-1.45846	0.147222	1.1002	-0.0648818	-0.557204	0.578426	0.0251117	0.423528	0.672638	0.601896
170	IC18_IC20	-0.547953	0.584368	0.0775669	1.77645	0.0772025	-0.249963	0.887858	-3.38783	0.000883262	0.568053	0.267225	0.789634	-0.024529	0.027909	2.32309	0.0218579	-0.422454	1.33592	0.184002	-0.213566	1.33548	0.237581	2.18208	0.0310517	0.0464983	0.603437	0.547312	0.442692	-0.0436365	-0.662963	0.508626	-0.0360632	-0.818743	0.414491	0.974336	0.225644	2.52242	0.0129641	0.0703596	1.2646	0.208367	1.02429
171	IC19_IC20	0.67049	0.50336	-0.117901	0.441774	0.659137	-0.0514475	0.758917	-0.0766742	0.938977	0.0105312	0.569046	0.570108	-0.0817187	0.750967	0.667212	0.505918	-0.115997	-0.114317	0.90917	0.0217229	0.607335	0.139093	1.34902	0.17987	-0.008023	-0.325383	0.745435	0.364174	-0.0915836	-0.949621	0.344213	0.0751079	0.334178	0.738805	0.488701	0.177487	2.01609	0.046024	-0.0558145	-0.523793	0.60135	0.157827
