# Supplementary material for: Imbalanced social-communicative and restricted repetitive behavior subtypes of autism spectrum disorder exhibit different neural circuitry
Source: Commun Biol. 2021 May 14;4:574. doi: 10.1038/s42003-021-02015-2 (PMC8121854; doi:10.1038/s42003-021-02015-2)
Supplement: Supplementary file 5 — Supplementary Data 3 [file 42003_2021_2015_MOESM5_ESM.xlsx]

## Sheet: Sheet1
ASD dnPTV	ASD SFARI	ASD DE Downreg	ASD DE Upreg	ASD CTX Downreg CoExpMods	ASD CTX Upreg CoExpMods	ASD Excitatory	ASD Inhibitory	ASD Microglia	ASD Oligodendrocyte	ASD Astrocyte	ASD Endothelial	SCZ DE	BD DE	IC07	IC12	IC13	IC17
CHD8	CNKSR2	HR	ARHGAP6	AGK	TSPAN6	TTF2	CIRBP	USP53	NFIB	CH17-472G23.1	H3F3B	HR	HR	APLNR	ACRV1	ACR	ABR
SCN2A	CNTNAP2	SERTAD4	UBE3A	CACNA2D2	SLC7A2	MX2	ASCC1	SH3TC1	CFL1	PTGDS	RUNDC3B	SERTAD4	SERTAD4	AIRE	ACTA1	ACYP2	ACADL
SYNGAP1	CSDE1	FBLN7	ZC3HAV1	DNAJC11	CD38	ASCC1	CHCHD2	GSK3B	PTMAP2	RP11-444D3.1	FBLN1	FBLN7	RHOBTB1	ASGR2	ACTN2	ADCY1	ACTB
ADNP	DEAF1	SEMA7A	FTL	SYN1	ARSD	GLRA3	RAB3GAP1	SSBP2	ABCA2	CDC37	MYO1E	SEMA7A	MTMR11	BMP3	ADCY1	ADORA1	ACTN1
FOXP1	KAT6A	NGEF	PDYN	CAMK1G	PAX6	CIRBP	TTF2	BPTF	PAQR8	PLEKHG1	NSD1	ARHGAP6	ITM2A	CALCR	ADCY9	AP1B1	ACTN2
POGZ	KMT2E	ACTR1B	C12orf23	METTL13	MGST1	SAT2	USP9X	FAF1	RBM6	PCSK5	PDZD2	ZC3HAV1	ASAP3	ENTPD1	ADRA1B	ACAN	ADCY2
ARID1B	MTOR	NDRG3	RAB13	CLCN6	HFE	QTRT1	VAV3	CCND3	CIRBP	FARP1	PTEN	NDRG3	DDAH2	CD44	ADRB1	ALDH1B1	ADCY7
SUV420H1	NR3C2	ATP2B2	GABRA5	GABRA3	FYN	CDH2	GRIA4	PTBP2	PTGDS	PDCD6IP	ELL2	ATP2B2	FBXO9	CIDEA	ADRBK2	ALDOA	ADD2
DYRK1A	PRODH	ZNF804B	FZD1	ZRANB1	KAL1	LUC7L	PPP2R5E	FOXP2	NCAM1	GPHN	VTI1A	ZNF804B	PGAM2	CRHBP	ALAS1	AKR1B1	ADRA1B
SLC6A1	USP7	NOS2	PEA15	PTCD2	PIK3C2A	TCF25	TET2	H3F3B	PTMA	PACS1	FRMD3	PDYN	UBTD1	CRYZ	AMPH	ALOX12	ADRB1
GRIN2B	ANKS1B	RTKN2	PALLD	FSTL4	CHDH	SSBP2	STXBP6	NCKAP5	ATP8A1	RP5-864K19.4	GRM3	C12orf23	FKBP14	CSN1S1	ANK1	SLC25A5	ADRBK2
PTEN	ARID2	SLC38A5	KDM1B	KIF1B	ATP1A2	WDR60	HINT1	AUTS2	C10orf90	LMO3	NR2F2-AS1	RAB13	LONRF3	CYP26A1	SLC25A4	ANXA3	ALK
SHANK3	ATP1A1	SHD	RP11-638I8.1	CS	HGF	CABP1	MGAT4C	CIRBP	PTMAP5	ZMYND8	CARMN	GABRA5	MR1	FABP6	SLC25A5	ANXA6	ANXA1
MED13L	ATP1A3	HAPLN4	NQO1	PDE4A	SMURF2	FBLN7	BEX1	TBC1D5	MBNL1	CHCHD2	HIF1A	FZD1	SMG6	FDPS	APBA2	AIRE	ANXA7
GIGYF1	CAMK2A	NCALD	CHST11	ATXN3	HSD17B6	CDC14B	ATP1A3	CACNA1A	OLIG1	DLC1	MPPED2	SLC38A5	EPS15	FMO2	SHROOM2	AR	ANXA11
CHD2	CEP290	EMILIN3	TRIM25	GRIPAP1	VIM	GPM6A	CNTN5	ZEB2	ZNF365	NCAM2	FNDC3B	PALLD	BTG1	GEM	ARL4D	ASGR2	BIRC3
ANKRD11	CHD1	RHOBTB1	NABP1	PRKACA	BTN3A1	IGFBP5	APLP2	FAM177B		LINC01158	MYL12A	KDM1B	TMEM167B	GFAP	ARF5	ATP1A1	SHROOM2
ANK2	CUX2	RP11-118G23.1	DERL1	AP1M1	ARHGAP31	FAM153B	SEPT11	TMEM131		HS3ST5	SEPT8	RHOBTB1	TRIM27	GPX3	ARNTL	ATP2A2	TRIM23
ASH1L	DLL1	PCSK1	ABCA1	PANX2	CAPG	GUCY1A2	PLCXD3	RAD51B		ATP5EP2	DLC1	NQO1	TIMP1	LAIR2	ASGR2	ATP5F1	AREG
TLK2	CLCN4	RCAN2	GNG12	LZTS1	ZIC2	RAB3C	MEF2C	NEDD4L		MLLT3	LAMA2	CHST11	BLVRB	LAMA2	ATP1A1	ATP5O	ARF1
DNMT3A	FBXO11	RP11-123O22.1	VIM	CLASP1	GPM6B	SSX2IP	ST3GAL5	PIP5K1B		CH17-472G23.2	HLF	TRIM25	KATNB1	LCP2	ATP1A3	AVPR2	ARF3
DEAF1	GABBR2	CAMTA1	SYT17	AMPH	PREX2	HS6ST3	EDIL3	RICTOR		REPS1	TXNIP	NABP1	TNIP2	LPP	ATP2B1	BCAT1	RND3
CTNNB1	HDAC4	PLCB1	PID1	PDS5B	HEBP2	TENM3	RP11-624C23.1	LHFPL2		NOVA1	SLC6A12	DERL1	ADIRF-AS1	MX1	ATP2B3	CD4	ARHGAP1
KDM6B	KIF5C	CCDC104	SFMBT2	ATRX	SZRD1	DACH1	CDC42SE2	AC004980.7		SAT2	AKAP12	GNG12	CYP26B1	PET112L	ATP5A1	CDC2	ARHGAP6
DSCAM	MED12L	STRBP	BCCIP	PSMC5	IL17RB	PLA2G4C	SLC9A9	ELMO1-AS1		GABRB1	SESTD1	VIM	C16orf45	SERPINI2	ATP5B	CDH6	ARNTL
SETD5	MEF2C	FAM49B	PDE4DIP	EPB41L1	RFXANK	TOX3	TOX	PIP4K2A		KAZN	MGST2	SYT17	OBFC1	PROS1	ATP6V1A	CHAT	ASTN1
KCNQ3	NACC1	HIVEP2	AKR1C3	SLC9A1	EYA2	SPAG16	ADGRB3	RP11-295P9.3		SPIN1	LRRFIP1	FAM49B	BLVRA	RAB3IL1	ATP6V1B1	AKR1C4	ATP2A2
SRPR	NFIB	GPIHBP1	MTMR11	YPEL3	PHKA1	FAM171B	FAM169A	SUMF1		GARNL3	KMT2E	HIVEP2	TMEM179	SLN	ATP6V1B2	CHEK1	ATP2B1
KDM5B	NR2F1	SLC4A8	HERC5	DLD	FGFR3	GALNTL6	CHCHD2	WASF2		WBP2	CHSY1	BCCIP	CD34	SPR	ATP6V0A1	CHRNB2	ATP2B2
WAC	NTNG1	PPIP5K2	TGIF1	SLC7A8	RHOBTB3	NUMB	CHSY3	SLC15A2		FAM171B	SSH2	SLC4A8	STAT4	TDO2	BAI2	CIDEA	ATP2B4
SHANK2	PPM1D	RNF157	PLEKHA4	CBX5	LAPTM4A	CAPZB	CIRBP	RPS19		TCF25	STXBP5	PPIP5K2	MAP2K3	TSPAN8	BCL3	CLCN1	ATP6V1C1
NRXN1	RNF135	ASB13	ASAP3	CRTAC1	PYGM	DDRGK1	MGAT4C	SPDYE2		TNRC6A	NFKBIA	RNF157	PLSCR1	WNT7A	BID	CNGB1	BAI2
TBL1XR1	RPS6KA3	SCN1B	UBE2L6	STX1B	TGFBR3	RMST	TCF25	PRDM11		FBXL17	NHLRC2	AKR1C3	PLA2G15	ZNF239	BMP4	COL5A2	BARD1
MYT1L	SATB2	TRIM37	CACHD1	HCN2	CYBRD1	SUGP2	BEX1	ARID1B		PTK2	ELOVL5	ASB13	ELK1	SPARCL1	C18orf1	COX4I1	BFSP1
BCL11A	SETD1B	HECW1	NEDD4	DEPDC5	ACADVL	FAM49A	RALYL	SMAP2		PDE4DIP	SAMD4A	SCN1B	LIMK2	SKAP1	MPPED1	COX11	BHMT
RORB	SMC3	PVALB	C4B-AS1	FOXRED2	MRVI1	KCNH7	SEMA6A	CKB		COX20	UBA6	MTMR11	DCUN1D2	ANGPTL1	CA7	CRHR2	BID
RAI1	SYNE1	CAMK4	C4A-AS1	RABGGTA	AHCYL1	BRINP3	ASIC2	FEZ2		SIRPB3P	ACER3	HERC5	LGALS3	P2RX6	CA11	CRYBA2	BMPR2
DYNC1H1	TRAF7	ITM2A	DDAH2	CHMP4B	CA12	GABRB1	TET2	SLC8A1		MBNL1	STK24	TGIF1	TMEM169	MTL5	CACNB1	CSN1S1	SERPING1
DPYSL2	TRRAP	UBL7	GTF2A1L	NUP93	SRI	GOLGA8B	PDE1A	EIF1		CCDC18-AS1	PPM1H	ITM2A	TCEA3	ARHGAP25	CALM3	CSRP2	ERC2-IT1
AP2S1	TTN	RAB37	CD63	MYEF2	UNG	OR2L13	SCN3A	RSRP1		RPL34P18	SFPQ	UBL7	GADD45G	RAMP3	CAMK2A	CTSZ	MPPED2
KMT2C	UNC13A	CALM2	PGAM2	CLPTM1	MBNL3	IMMP2L	CDH2	TMIGD3		FIGN	BBS9	PLEKHA4	GPR6	NPFFR2	CAMK2G	DAPK3	MPPED1
PAX5	ACTL6B	CPLX1	YAP1	TAX1BP1	GPR137B	ARPP19	MAP2	NCK2		EGLN3	PDE5A	CALM2	PTK2B	LYVE1	CAPN1	DCT	CACNA1B
MKX	ACY1	SLCO2A1	UBTD1	TAF6	SLC25A43	VWA8	CASC15	DENND4A		FDPS	COL4A3	CPLX1	SLC2A4RG	NUDT4P1	CASQ1	AKR1C1	CACNA2D1
GABRB3	AHI1	GDPD1	ZNF516	BLVRA	NEBL	RPS15	PKP4	CELF2		EMX2	A2M	ASAP3	MYCL	PNKP	CCK	DIO3	CACNB1
SIN3A	ALDH1A3	NT5DC1	MMD	LIMK1	TULP3	DPYSL2	DCC	JAK2		TMEM161B-AS1	SLC30A10	UBE2L6	TRPC3	PLCH1	CCKBR	DLD	CACNB3
MBD5	AP1S2	NDUFS1	SERP1	GBF1	ADCYAP1R1	RFX3	EDNRA	INPP5D		SOX5	DENND3	SLCO2A1	NUDT11	SULF1	CCND2	DMBT1	CAMK2A
MAP1A	ALG6	KCNS1	BST2	MTPAP	SLC1A3	RSRP1	NELL1	ALOX5		INTU	AFF4	GDPD1	ESAM	RHOBTB2	CDH9	DPYS	CAMLG
STXBP1	BCORL1	SLC36A1	SRGAP1	SHOC2	CDC14A	NFIA	RELN	EPB41		TOX	ANO2	CACHD1	LPIN1	MGAT4C	CDH12	EFNA5	CCK
CELF4	C12orf57	GARNL3	SMARCD3	CCDC47	LRRC16A	SNRNP70	PUM1	STX7		NFE2L2	ARHGEF7	NT5DC1	GPR85	RP11-529I10.1	CDR2	ERG	CD5
PHF12	CACNA1A	DIRAS1	RAP2B	RAPGEF2	PGM1	SYN2	ZEB2	NCOA2		CACNA2D3	STAT3	NEDD4	SLC12A2	OSBPL3	CDS1	ESRRG	CD27
TBR1	CAMK2B	CLEC2L	FKBP14	C11orf63	SLC4A4	SPIN1	SV2A	FLI1		GRID1	MYOF	C4B-AS1	RAB20	HSPB8	CENPF	FABP6	CDC5L
PPP2R5D	CCNK	FAM192A	FYCO1	UBE4A	STK17B	PLPPR4	GPX4	SYK		PPFIA1	PRTG	C4A-AS1	TNFRSF10B	INGX	CHGA	FH	CDC6
TM9SF4	CDK13	DGCR9	NFKB2	VPS29	ITGB5	SYNPR	ROBO1	MBNL1		GABRG1	SUZ12P1	SLC36A1	HMCN1	SALL3	CHML	FOXE1	CDC27
PHF21A	CDK8	FBXO9	MAPKAPK2	RAB5B	BCKDHB	SLC22A10	CADM2	GAB1		CADM2	ZBTB20	DDAH2	UGT8	NXPH1	CHN1	FRK	CDH2
PRR12	CHKB	ABCG4	PTBP3	NCOA7	FAT1	LINC01378	KLHL32	PLEKHA5		CIRBP	CYP20A1	FAM192A	KIAA1467	NSDHL	CHRM1	GBE1	CDH4
SKI	CTNNA2	ATP5A1	ANKRD6	GLTSCR1L	HADHA	RP11-577H5.5	ADAMTS9-AS2	CDKAL1		MSMO1	FNIP2	DGCR9	ABCG2	VILL	CHRM3	GCLM	CDH9
ASXL3	CYP27A1	VWC2	GNA13	MRPS27	CD59	GABRG2	DPYD	UBB		AC005009.2	COL5A3	FBXO9	NLRP1	GAL	CIDEA	GLDC	CDH12
SPAST	DEPDC5	RP11-278C7.2	DNPEP	DROSHA	CPNE3	MIR99AHG	CIRBP	NPL		NHSL1	FLI1	PGAM2	ABCB1	FAM82B	AP1S1	GMPR	CDH13
SMARCC2	DHX30	RP11-482E14.1	CNN3	RAD50	HSD17B14	PPP3CA	CHCHD2	L3MBTL4		MEF2C-AS1	FAM155A	YAP1	LNP1	PLCE1	CNN1	GNGT2	CDKN2D
TRIP12	DMD	PLXDC1	FAH	UNC5A	MT3	MIR137HG	BEX1	ACAP2		TNRC6B	ARHGAP32	UBTD1	IGDCC4	C10orf92	COL5A2	GPD1	CD52
CREBBP	DOLK	COX7A1	RRN3	EHBP1	PIR	TBRG1	ATP5G3	CSGALNACT1		GABRB1		ZNF516	PPP1R3B	CCDC109B	COL7A1	GPR4	CHD3
TCF4	EEF1A2	DDX1	PCOLCE2	KIAA1324	SMOX	GGT7	NGFRAP1	LST1		GPATCH8		VWC2	ARRDC3	CCDC87	CRYBB1	GPR20	CHM
CACNA1E	BRWD3	NREP	RP11-761N21.2	OPTN	SNX5	NLGN1	ATPIF1	KANSL1		LTBP1		SERP1	SFN	GABRQ	CRYM	GPER	CHML
GNAI1	FRMPD4	RABEPK	LONRF3	MECR	HEPH	GNG7	HINT1	ANKS1A		GRM3		BST2	CILP2	OVOL2	CTH	GRID1	CHN1
TCF20	GABRA3	PTH2R	VASP	KCNC4	ITGA6	FZD3	NRXN1	FTH1		CEP112		SRGAP1	ING1	ABCG5	CTSZ	GRIK4	CHRM1
FOXP2	GATM	LZTS1	NEK6	EXOC8		LRRTM3	TTF2	BCAS3		LRRC16A		SMARCD3	HSD11B1	C4orf31	CYP26A1	GSTT1	CHRM3
NSD1	HCFC1	CABP1	LACTB	EBNA1BP2		CPE	RBMS3	FYB		HDAC4		PLXDC1	UPF1	SCRN3	CYP27A1	HARS	CHRNA7
TCF7L2	HCN1	USP33	LHFPL1	SUPT7L		KCNJ3	RIMS2	ZNF609		CDH20		COX7A1	USP16	ZBBX	DAPK1	HEXB	CLCN4
LDB1	HDAC8	KCNA1	MR1	IQSEC3		AQP4-AS1	KIFAP3	CDC27		STK33		FKBP14	CSRNP3	SPHKAP	DBC1	HGF	CNN1
EIF3G	HEPACAM	ABLIM2	SDC1	GTDC1		TRAF3	ADGRL3	LRP4		DLC1		NREP	ZCCHC18	WNT10A	DCTN1	NRG1	CORT
PHF2	HERC2	FAM131B	TMEM176A	OCRL		PKIA	MMP16	MAGI1		SLC4A4		NFKB2	TNFRSF12A	TMEM133	DLX1	HMMR	COX7A1
KIAA0232	HOXA1	EDN3	RAP1B	PMS2		MGAT4C	UBE2E3	SCAF11		SOX5		PTH2R	AGPAT2	NTPCR	DLX2	HRC	CRH
VEZF1	HUWE1	FGF14	SMG6	VPS26A		HNRNPDL	LINGO2	COX4I1		NRF1		MAPKAPK2	ALOX12B	C13orf27	DNM1	HSD11B1	CRHBP
GFAP	INTS1	HTR3B	MGST1	SPRYD7		SLITRK4	AC074363.1	SMAD2		GPM6A		LZTS1	DDX25	MUCL1	DPAGT1	HSPA9	HAPLN1
IRF2BPL	KPTN	CPLX2	WDR1	NKRF		BMPR1B	CSDE1	HPGDS		LRBA		USP33	MDK	CLRN3	DPP4	HSPE1	CRY2
ZMYND8	LNPK	EPHB6	EMP3	TOX2		AHI1	GNAQ	CMSS1				KCNA1	COG5	TEX26	DRP2	HTR1E	CRYZ
SATB1	NFIX	CHGA	CYFIP1	GGA3		CDH9	EPHA6	CD14				PTBP3	CECR6	TC2N	TSC22D3	IDH3A	CSNK2A2
RFX3	NTNG2	LRTM2	ANKHD1-EIF4EBP3	BCL11B		RAPGEFL1	AKAP9	XACT				ANKRD6	CACNA2D3	WDR63	DUSP2	IDI1	NCAN
SCN1A	NTRK2	EIF5A2	RP11-792D21.2	SMARCA4		RPL34P18	TCF25	DIP2B				ABLIM2	CTB-31O20.2	LYPD6	E2F1	CYR61	CTGF
PPP5C	OCRL	STXBP5L	MLTK	KCNC1		LINC00657	RP11-123O10.4	LPAR6				FAM131B	SLC26A11	C5orf49	ECM1	IMPDH1	CTNND2
TRIM23	PACS2	EXTL2	RP5-855F14.1	KIF1A		COL26A1	RAB3C					EDN3	LSR	ABHD12B	EDNRA	INSL3	CTSB
TRAF7	PAX6	RGS7	C6orf118	RSPH3		CNTN3	PLPPR1					DNPEP	RIOK1	AC017096.1	EEF2	ITPR1	CXADR
ELAVL3	PCCA	ATP2B1	RP11-681L4.1	UBE4B		FRMD6	RGS12					CNN3	PRKAB2	C3orf55	EFNA3	ITPR3	CYB561
GRIA2	PCCB	PELI3	PLD6	UBA1		RP11-30J20.1	KCNJ3					FAH	OTUB1	TTC23L	EFNA5	KCNA1	CYP1B1
LRRC4C	PHF8	PLLP	GPRIN3	GGT7		SLITRK5	CHL1					RRN3	FAM83G	MBOAT1	EGR1	KCNA2	AC008537.3
CACNA2D3	PIK3R2	TMX4	ATP6V0E1	KCNC3		SLC39A10	CSMD3					CPLX2	RPL18	CRYGN	EIF4A2	KCNA3	CYP26A1
NUP155	POU3F3	SPAG6	ISG15	ANKRD17		STX1A	MGAT4C					LRTM2	SGSH	ZDHHC15	ELAVL4	KNG1	DGKB
KMT2E	PPP2CA	ABCC12	EHD4	TERF2		RPLP2	CNTN5					EXTL2	CDKN1A	SLFN5	ELF1	LAIR2	DAPK1
NR3C2	PRKD1	INPP5J	CDHR3	SYT11		MAP2	EHBP1					LONRF3	AKAP12	RHOV	EMX1	LAMA2	DBC1
NACC1	PRR12	SLC25A40	PCBD1	MEN1		CES4A	KCNC2					PLLP	TNFRSF1A	LDHD	CTTN	LCP2	DBN1
PTK7	RAC1	MBTPS2	IGFBP5	CTIF		NEGR1	EIF1					NEK6	SERPING1	DHRS7C	ENO2	LDHB	DCC
PPP1R9B	RAD21	UCHL5	KCNE4	ROCK2		SORBS1	SLC35F4					LACTB	ZIC3	C7orf62	EPHA4	LGALS1	DCX
GABRB2	RALA	ZBED5	CBFB	KCTD1		COL24A1	FAM153B					ABCC12	LL0XNC01-16G2.1	C10orf107	EPHB6	LIPC	DIO2
HDLBP	RHEB	NECAB1	PPP1R14B	SRPR		VSTM2L	SLC22A17					LHFPL1	SLC2A4	LRRN4CL	ESRRG	LUM	DLG2
TAOK1	RLIM	GOT1	TXNRD1	TESPA1		ERBB4	LRRC3B					MR1	PKIA	PI16	ETS2	MEN1	DLG3
UBR1	RORA	LANCL1	SPR	NDUFB5		STARD4-AS1	GABRB1					TMEM176A	SIN3B	UTS2D	EXTL1	MFGE8	DLX1
TEK	SGSH	ATRNL1	AL049758.2	TBR1		MAPK1	SIK2					SMG6	DCP2	VSTM1	FAP	MGST2	DLX2
KCNMA1	SIK1	ADRA1D	BTG1	STXBP1		HSP90AA1	OR2L13					MGST1	DACH2	C22orf34	FGF9	MGST3	DMD
CORO1A	SLC1A2	ATG16L1	ABHD3	FRS3		RPL34	RIMS1					LANCL1	RGS14	BMP8A	FGF13	MICB	DOCK3
HECTD4	SLC45A1	SLC45A1	ERLIN1	TPMT		CNTNAP2	RPS15					ATRNL1	PHLDB3	C12orf42	FHL2	MITF	DPYSL2
NCOA1	SMARCA2	C12orf68	RPL28	MAP2K5		EIF1	FUT9					WDR1	METTL22	AC002563.2	FOXG1B	MPP1	DRD5
DIP2A	SMC1A	PJA2	PABPC4	ACTR2		OLFM3	SLC7A14					EMP3	RPS8	C6orf126	FLOT2	MTIF2	DRP2
	SNX14	DRGX	TMEM167B	SRRM4		GRID2	SSBP2					ADRA1D	SERPINA3	RP11-90D4.2	GABRD	MX1	DSCAM
	PAK1	COL25A1	ATP2B4	NOVA1		CHL1	PRR16					ATG16L1	NETO2	GOLGA7B	GABRG2	MYC	DUSP2
	STAG1	PREP	EPS8	SLC12A6		RAP1GAP	RP11-577H5.5					MLTK	JAK3	DBX2	GALR1	MYCN	DUSP3
	SYT1	ZNF365	ANO6	HMG20A		CAMK2N1	PTMA					COL25A1	FOXRED1	CTXN3	GAP43	NARS	DUSP6
	TAF1	EPS15	MORC4	GLYR1		SERINC1	CSRNP3					PREP	FAM111A	PIRT	GFRA2	NDUFA6	DUSP7
	TBC1D23	KCNS2	LIMD1	C16orf58		RGS12	TMEFF2					RP5-855F14.1	SAMD9	LOC645722	GJB5	NEB	DUSP8
	TBX1	FAHD2CP	HIST1H3J	VPS53		ATP1B1	MIR137HG					KCNS2	NIPSNAP1	LOC729213	GK	NDUFB9	E2F3
	TM4SF20	SLC35B4	CD99	NPEPPS		CIRBP	CCSER1					GPCPD1	ARAP3	LOC100132831	GLDC	NDUFV2	EFNA5
	TRAPPC6B	GPCPD1	HMOX1	AFG3L2		FSTL5	CAMK4					PLD6	HIST1H2BB		GLRX	NEFM	EFNB1
	TTI2	KCNB2	RAB8B	RPTOR		TCF25	G3BP2					CLASP2	AC004158.3		GNG3	NEFH	EFNB2
	USP9X	FRG1	SEC61A1	STAC2		NEGR1	LUZP2					PDHB	CHI3L1		GPLD1	NME1	CELSR2
	VAMP2	PRR4	RP3-391O22.3	CACNG8		SAT2	CDH10					SCAI	ZNF821		GPR20	NOP2	EGR1
	WASF1	CLASP2	AFF1	IGLON5		FOXP2	EPHA5					PCBD1	KRBOX4		GPR22	NOTCH3	EGR2
	WDR26	ASB8	SWAP70	EFHD2		NCAM2	SLC8A1					IGFBP5	TRIM59		MCHR1	NPPC	EGR3
	XPC	DLGAP1	GEM	PEX14		MLLT3	MAGI2					GPLD1	CEBPD		GPX1	OAT	EGR4
	YY1	FAM221A	TRIM14	WDTC1		FAM153B	ZEB2					DDHD2	SAMD8		GRIK3	SLC22A18AS	ELAVL2
	ZSWIM6	RP11-5N11.6	TRIM27	CCNI		ATPIF1	LINC01158					KCNE4	WDR91		GRIN2A	PCSK6	EMX1
	ACTB	COPS7A	BAG3	PLEKHA6		SATB2	C9orf3					VPS36	PIM1		GRM8	PC	EMX2
	ADNP	PDHB	TIMP1	ZNF385B		PTMAP5	RIN2					CBFB	LRRN1		H2AFZ	PCP4	EPB41L1
	ADSL	PRICKLE1	BACE2	ZMYM3		TCEAL2	AHI1					SPPL2B	FAM160A1		HEXB	PCSK2	EPB41L2
	AFF2	SCN1A	LINC00998	FAM171A1		OLFM3	NTRK2					KIAA1456	TIPARP		HGD	PDE4A	EPB49
	AHDC1	SCAI	TRIM21	ANK3		CDH2	MLLT3					EXTL1	AP000459.4		NRG1	PEPD	EPHA4
	ALDH5A1	GPLD1	SLC3A2	PLBD2		CDC37	GABRB2					SPR	GGT7		HIVEP1	PFDN1	EPHA5
	ANK2	DDHD2	MDFIC	TGOLN2		NRN1	GRIK1					SLC24A2	ASMTL		HIVEP2	PFKFB2	EPHB6
	ANK3	VPS36	PPP1R18	SPOCK1		COX5B	GAD2					BTG1	OTOGL		HK1	PFKP	EPS15
	ANKRD11	SPPL2B	MYO16	SRP19		TBRG1	FSTL5					SNX14	DNAJC28		HPRT1	PFN1	EYA4
	ARHGEF9	SPTSSB	ALPK1	UBP1		PTMAP2	GRIA3					UBA3	RAB34		HSD11B1	SLC25A3	ETS2
	ARID1B	ASH2L	PCDH20	GDPD1		PPFIA2	SPIN1					ERLIN1	CETP		HTR1E	PI3	EXTL1
	ARX	KIAA1456	VPS37D	MIA3		NLGN4X	EPHA7					DNM1L	EXO5		HTR5A	PITPNA	F12
	ASH1L	EXTL1	DSE	FAM69A		WDR60	ELAVL2					MAPK9	JUN		ICA1	PKM2	FABP3
	ASXL3	SLC25A3	DYRK3	SLC24A2		AKAP9	CDH2					LYNX1	COBLL1		ICT1	PLAGL1	FAP
	ATRX	SLC38A11	BLVRB	FAM161B		BEX1	VPS35					PRRT3	RBM11		IFNGR2	PLS1	FBN1
	AUTS2	VAMP1	PML	SSBP3		GABRB1	HTR1E					TMEM167B	GET4		IGFBP2	PRRX1	FGF10
	BAZ2B	SLC24A2	BAZ1A	RNF111		C16orf45	PPP3CA					ATP2B4	CHRDL1		IL1RAP	PPM1A	FGF13
	BCKDK	SNX14	MCOLN3	TAB3		CHCHD2	RAB3A					ANO6	TAB1		IMPA1	PROS1	FHL2
	BCL11A	UBA3	TMEM26	C9orf91		ANO3	ROBO1					RIMKLA	ARHGAP20		ISLR	KLK6	FKBP1A
	BRAF	PPME1	GOLGA3	CABP1		KIAA1456	ZNF385B					N4BP3	EPHA8		ITPKA	PSMC2	FOXG1B
	BRSK2	DNM1L	PBXIP1	AP3S2		GOLGA8B	CIRBP					TSNAX	LRAT		ITPR1	PSMD4	FOSB
	CACNA1C	MAPK9	DNAJA4	C12orf43		RP11-405A12.2	HINT1					CD99	RP11-354P17.15		KCNA1	RAG1	FOSL2
	CASK	LYNX1	TJP3	DMTN		RPS15	NGFRAP1					PCSK2	CNTNAP2		KCNB1	RARRES1	FRG1
	CDKL5	PRRT3	RP11-163N6.2	HIPK4		SYNPO2	MEF2C					DIRAS2	IL17RC		KCNC1	RBMS1	GAST
	CHAMP1	SAMM50	TNIP2	ZER1		HINT1	PLA2G4C					BECN1	MICA		KCNC2	MRPL12	GABRA2
	CHD2	SLC25A12	ADIRF-AS1	PSMC2		TCF4	BEX1					AFF1	XAF1		KCNC3	SCN1A	GABRA3
	CHD3	RP11-252P19.1	MAPK15	KIAA1841		AC007969.5	NUMB					BCL11A	ZNF274		KCNH1	SCN2B	GABRA5
	CHD7	C20orf196	LIMS1	DHX57		MEF2C-AS1	GABRA1					NUAK1	RP13-137A17.4		KCNJ3	SCN4B	GABRB1
	CHD8	CCDC25	EVC2	C3orf49		CABP1	ELAVL4					PAQR4	CACNA1H		KCNJ8	SRL	GABRB3
	CIC	PSMD7	TMEM159	UBLCP1		SRRM4	CSRNP3					GEM	HMGB2		KCNJ11	SLC6A12	GABRE
	CNOT3	DLAT	FLNA	CITED2		AC105402.4	KLHL1					AC140542.2	LRRN3		KCNMA1	SPAG4	GABRG1
	CREBBP	RIMKLA	SMO	PSIP1		ZNF208	MROH1					TRIM27	CYYR1		KCNN1	SRPR	GABRG3
	CTCF	SNAP25	LPP	TMEM63C		NKAIN3	CTNNA1					BAG3	SEMA3G		KCNQ2	STAR	GAP43
	CTNNB1	N4BP3	TYW5	C10orf118		USP34	SEPT6					SCRT1	CTC-304I17.3		KCNS1	TBCC	GDI1
	CUL3	TSNAX	SPAG5	HIF1AN		CXXC4	ATP2A2					TIMP1	SMYD2		KCNS2	DYNLT3	GJB5
	DDX3X	PPP3CA	RP11-395B7.7	API5		EPHA7	NDUFB2					NCR3LG1	PEX1		KNG1	TECTA	GLRB
	DHCR7	SCHIP1	SLC8B1	ARIH1		MARCH1	PURA					TRIM21	HTR1D		IPO5	THBD	GLS
	DLG4	CADPS2	WSCD1	TRIM44		ZEB2	TYW1					KCNA2	MSRB2		KRT5	TSPAN8	GPM6A
	DMPK	MANSC1	GRID2	IDH3A		RP11-166D19.1	BCL11A					SLC3A2	CLEC14A		KRT17	TPBG	GPR6
	DNMT3A	PCSK2	FNBP1L	TMEM130		SH3D19	CCDC64					PFDN1	ZNF124		LAMB3	TPMT	GPR21
	DSCAM	DIRAS2	FNDC3A	LEO1		SCN3B	ATP8A1					RP5-1024G6.8	ZNF831		LGALS2	TRPM2	GRIA1
	DYRK1A	BECN1	WEE1	KIAA0430		LRRC4C	GBE1					IL17REL	MCFD2		LTB	TUBG1	GRIA2
	EBF3	GLMN	HSPB1	CACNG2		SORBS2	ZNF483					MYO16	RPLP0		MAP1A	UGP2	GRIA3
	EHMT1	BCL11A	WWTR1	MAP1A		EIF1	ATRN					ANAPC5	KLHL15		MATK	UQCRC1	GRID1
	EP300	NUAK1	BTN3A1	RBFOX3		BDP1	SLITRK4					TMEM72-AS1	RPL8		MBD1	VGF	GRIN1
	FMR1	PAQR4	TRIM4	MLST8		RAPGEFL1	ZFR2					ALPK1	ACO1		ADAM11	VRK1	GRIN2B
	FOXG1	CDC40	CCBE1	COPS6		SYN2	LUZP1					ANAPC1	ZDHHC18		MDH1	LUZP1	GRLF1
	FOXP1	KLHDC2	IFIH1	CPLX1		HDAC4	ELAVL1					VPS37D	PRKG1		MEF2C	NPHS2	GRM5
	GIGYF1	GSK3B	BIRC3	MAP2K1		PTPN13	ARX					PLXNA2	PPARG		MEN1	PLA2G7	GSTM3
	GIGYF2	AC140542.2	C4A	MECP2		GABRG1	FBXL18					SDIM1	NISCH		MFAP1	AIMP2	GSTT2
	GRIN2B	PRKCE	RHOC	TBC1D10B		CSRNP3	DUS2					ADO	TEF		KITLG	SLC10A3	GUCY1B3
	HECTD4	SCRT1	HDAC1	HARS		SYNPR	KCNC2					DSE	SPRN		MAP3K9	FZD4	GYPB
	HNRNPH2	NIPAL2	FHOD1	SCRT1		THRB						DYRK3	MYH7		AFF1	HYAL3	GYPE
	HNRNPU	COPS3	FERMT2	NPTX1		ADGRB3						BLVRB	IGSF8		NR3C2	OR1E1	HIST1H1A
	HRAS	NCR3LG1	DDX60L	FAM98B		RAB3C						PML	IL13RA2		MMP16	SPARCL1	HABP2
	IQSEC2	KCNA2	RASSF8	TPPP		SOX5						MPPED2	H2AFY		MNT	SDPR	HBQ1
	IRF2BPL	PFDN1	HAP1	KSR2		ST6GAL2						TMEM26	RNF125		MPO	STC2	HIVEP1
	KANSL1	ORC2	DSC2	RNASEH1		ADGRL2						PBXIP1	SRSF10		MPP1	SKAP1	HIVEP2
	KATNAL2	RP5-1024G6.8	RAB3IL1	ABCG4		RP11-707M1.1						CACNB1	CACTIN		MYC	RTCD1	HMGB3
	KCNB1	MYSM1	DPYSL3	FADS6		PLPPR4						DNAJA4	STEAP2-AS1		MYO5B	TRADD	HMGCS1
	KDM6B	TCTEX1D1	SH2D7	RNF26		PUM1						SYT2	ICAM5		NAP1L2	ADAM23	HPRT1
	KMT2A	SLC25A4	RAB31	ZBTB4		RASGRF1						TJP3	RP11-258F1.1		NEB	SPHK1	HRH1
	KMT2C	IL17REL	MSN	SRP72		MPP6						RP11-163N6.2	BTG3		NEFH	SLC5A6	HRH2
	KMT5B	NABP2	MTMR3	KLC2		OR2L13						TNIP2	HSD17B14		NELL2	TAX1BP1	HTR1A
	LZTR1	MDH1	FOXJ1	C11orf68		RP11-444D3.1						ADIRF-AS1	DNAH2		NF2	MTMR2	HTR1D
	MAGEL2	ANAPC5	PLCB3	UBE2O		SYT17						NME5	MKNK1		NOS2	CACNA1H	HTR1E
	MBD5	TMEM72-AS1	HIST2H3PS2	CIDEA		NRXN1						EVC2	OPA3		NPY	KYNU	HTR1F
	MBOAT7	SCN2A	FGFR1	LPCAT4		GUCY1A2						FLNA	MLF2		NPAS1	INA	HTR2A
	MECP2	ANAPC1	STON2	MTX3		FAM153A						SMO	FCGR3B		NPPA	SLC16A3	HTR2C
	MED13	ABCB9	RREB1	HTR1F		DGKZ						LPP	FAM87A		NPY2R	P2RX6	HTR4
	MED13L	PLXNA2	PSD4	MAGED1		MIR137HG						MFN1	NAMA		NRGN	CCNE2	ID2
	MEIS2	RP11-288E14.2	NFATC1	RAD23A		LRRN3						GLCE	TRIM52-AS1		NSF	AP4M1	ID4
	MYT1L	STRADA	MGARP	FAM73A		EML6						TYW5	DUSP27		OCA2	SLC16A7	IDS
	NAA15	GS1-72M22.1	HCG4P11	POLR2A		ZDHHC21						RP11-395B7.7	SETD8		OPRD1	XPR1	IFNGR2
	NBEA	CSPG4P8	RP11-54O7.18	CCDC149		RORB						SLC8B1	SNCB		OPRL1	ITGB1BP1	IGF1
	NCKAP1	CPSF3	GPD2	TDRKH		CH17-472G23.1						MAP6D1	DHX35		SLC22A18	BCL7B	IL1RAP
	NF1	SDIM1	FAM161A	CAMK1D		UNC5C						HSPB1	TMEFF2		P2RX5	GSTO1	IL13RA2
	NIPBL	ADO	TBC1D14	EFNA5		PLCH1						WWTR1	NEK10		PBX1	ITM2A	INPP4A
	NEXMIF	RP11-429A20.3	APOE	PABPC1L2B		KCNH5						TRIM4	PNMA2		PCDH8	ATG5	ISLR
	NLGN2	ZNF25	LTBR	INPP5J		SPIN1						FSTL4	OVGP1		PCSK1	ONECUT2	ITPK1
	NLGN3	MPPED2	EYA2	LMLN		TMEFF2						BIRC3	ABCA8		PCSK2	PGS1	ITPKA
	NR4A2	LINC00898	TBL1X	NAT8L		GABRA5						C4A	ADPRHL1		PDE4A	KIF23	KCNA4
	NRXN1	ATG2B	TMEM176B	THNSL1		GRIA4						PTPRD	RAB15		PEX14	GNA14	KCNB1
	HIVEP2	CACNB1	HIST1H2AG	PABPC1L2A		RP11-586K2.1						RHOC	MT1A		PFKP	MTL5	KCNC2
	KDM3B	RPL17P35	IFI6	HEXIM1		RMST						HDAC1	WNT9B		PFN2	AC110754.1	KCNF1
	NRXN2	SYT2	TOX3	NAP1L1		AK5						PSMA5	TTC22		PFTK1	HERPUD1	KCNH1
	NRXN3	IMPAD1	ABHD4	DCC		PDE4DIP						FERMT2	WFS1		PGD	TLK1	KCNMA1
	NSD1	GPR158	ST5	UBQLN2		XIST						LYRM4	SDC4		PGK1	AC005277.1	KCNN1
	PACS1	FIBP	RP11-196G18.24	PAQR9		GALNTL6						HAP1	MT2A		SERPINB9	IQSEC1	KCNN4
	PCDH19	DHX57	DDR2	PARVB		KCND2						DSC2	CNTN6		PI4KA	RWDD2B	KCNQ3
	PHF21A	STXBP5-AS1	FST	ARMCX4		PDZRN4						RP11-267C16.1	CAPN5		PKD1	USH1C	KCNS1
	PHF3	NIF3L1	ZFAND6	PPTC7		ZFYVE28						NTN4	TMOD1		PLA2G4A	SLC25A15	KCNS2
	PHIP	KATNB1	TOP1	PSMD12		MGAT4C						DPYSL3	LINC01057		PLAGL1	RCAN2	KIF3C
	POGZ	FH	FAM107A	SPTAN1		BRINP3						RAB31	C19orf25		PLK1	RAMP3	KIF5A
	POMGNT1	NME5	PLTP	ERO1L		NGFRAP1						MSN	RPSAP35		PLS1	SAP18	KRT17
	PPP2R5D	KLF9	PYCR1	MRPL42		LMO3						CYP26B1	SLC22A17		PLXNA1	CLEC4M	LAMB3
	PSMD12	GABRD	PLCE1	SIRPA		FUT9						MTMR3	ARAP2		PMM1	OLFM4	STMN1
	PTCHD1	MFN1	PTTG1IP	GRK6		RBFOX3						ATP1B1	OXNAD1		SEPT5	AHSA1	LIPC
	PTEN	GLCE	CD83	DDX42		CDH9						SEC14L5	RP11-678L1.1		POU6F1	HEXIM1	LMO7
	PTPN11	RP11-10G15.4	LTBP1	ZNF280B		GPM6A						FGFR1	MED21		PPL	CUGBP2	LPA
	RAI1	LGI3	SAMD4A	SH3BGRL2		CDC37						FAM212B	USP39		PPM1A	C1orf2	LY6H
	RELN	AC084121.14	CA8	NOS1AP		RAPGEF2						STON2	C1orf213		PPP3CB	GIPC1	SMAD3
	RERE	MAP6D1	MOB3C	KIAA1279		VWC2L						RREB1	GADD45B		PREP	CPLX1	MAFG
	RFX3	AFG3L2	XPO1	BAG6		CIRBP						FEZ1	DZIP1		PRKACA	PPARGC1A	MAOA
	RIMS1	FGF12	CTSZ	C6orf136		BEX1						TMTC4	ARID5A		PRKAR1B	PNPLA6	MAP2
	RORB	PIDD	GSDMD			FUT9						PSD4	MKRN2		PRKAR2B	COPS5	MARK1
	SCN1A	SLC38A1	RELA			MAP2						MCRS1	ETV4		PRKCA	WDR45	MAS1
	SCN2A	SCN8A	CPNE3			TTF2						BLVRA	FERMT1		PRKCE	SYNPO	MATK
	SCN8A	FSTL4	IRF9			UNC13B						TMEM179	C17orf102		MAPK10	ITGA11	MEF2A
	SETBP1	MAGI2-AS1	MOB1A			ZEB2						NFATC1	CELSR1		MAP2K1	PHLDA1	MEF2C
	SETD2	PTPRD	MOB1B			PPP3CA						MGARP	TMEM59L		MAP2K2	FRMPD1	MEST
	SETD5	CHML	PARP10			GALNTL6						GPD2	KIAA0196		PRPS2	DKK1	MET
	SHANK2	PSMA5	CCNK			CDH10						FAM161A	RP11-372K14.2		LGMN	SV2C	MGP
	SHANK3	ANKS6	RP11-415D17.3			PTPRF						APOE	ROBO3		PRSS3	PLCH1	MAP3K10
	SIN3A	LYRM4	SCRIB			RPL8						TBL1X	SLC8A3		KLK7	IQSEC2	MMP16
	SLC6A1	ATP1A1	HEBP2			RP11-711K1.8						TMEM38A	DDIT4		PSD	ZFR2	MNT
	SLC9A6	RP11-267C16.1	MAP2K3			PKIA						FANCM	CHPF		PTGS1	SIK2	CITED1
	SMARCC2	NTN4	PLSCR1			MLLT3						TMEM176B	CLGN		PTGS2	DPY19L1	MTHFR
	SON	GLS2	RAB7L1			OR2L13						ABHD4	NUDT10		PTH2R	SLC7A8	MYB
	SOX5	FAM217B	ROM1			UBA6-AS1						ST5	THAP1		PVALB	QPRT	MYH7
	SPAST	CYP26B1	EMP1			ZBTB44						PANX2	hsa-mir-6723		RAGE	ISCU	MYO5A
	SRCAP	LRRTM3	FARP1			CIRBP						ATG4D	FAHD2B		RARB	SH3BP1	MYO5B
	STXBP1	LINC00882	PLA2G15			NEGR1						RP11-182I10.3	ST14		RET	FJX1	MYO9A
	SYNGAP1	ITFG1	FABP5			MAPRE2						SYT12	PPAT		RFPL1	FAM19A5	PPP1R12A
	TANC2	CACNB4	ELK1			NCAM2						DDR2	SLC25A21-AS1		RGS7	MGAT4C	PPP1R12B
	TAOK1	ATP1B1	LIMK2									FST	CCNB1IP1		RORB	ABTB2	NAP1L3
	TBCK	SEC14L5	RNF114									TMEM194B	POLL		RPS6KA3	ARMC8	NBL1
	TBR1	RP11-766N7.3	AKAP13									ZFAND6	TP53I13		RTN1	RPL36	NCAM2
	TCF20	FAM212B	MAPK1									FAM107A	ATXN7L3B		RTN2	MXRA5	NDUFA5
	TCF4	FTSJ1	USP46									STAT4	TPST1		ATXN1	C1orf43	NEDD9
	TLK2	FEZ1	DNASE2									SBK1	OCLN		SCN1A	C18orf10	NELL1
	TRIO	TMTC4	ALDH4A1									PLTP	ACADS		SCN1B	CHMP2B	NELL2
	TRIP12	C16orf45	GFPT2									PYCR1	LRRC17		SCN2B	HIGD1A	NNAT
	TSC1	OBFC1	RHPN2									ADORA1	CD244		SCN4B	RAB11FIP5	NPY
	TSC2	MCRS1	MAML2									PLCE1	CCBL1		CCL3	TRAF3IP1	NOVA2
	TSHZ3	BLVRA	PLAUR									PTTG1IP	RAE1		CX3CL1	KIF26A	NPAS1
	UBE3A	NRN1	SQRDL									CD83	TMC5		MAP2K4	SENP3	NPAS2
	UPF3B	TMEM179	LGALS3									LTBP1	PAFAH1B3		SGCG	TIAM2	NPHP1
	VPS13B	ARFGEF2	PNP									RHBDL3	IGSF3		ST3GAL1	SERGEF	NPPA
	WAC	HMGB3P24	UGDH									MOB3C	GPR137C		ST8SIA1	GNL3	NPTX1
	WDFY3	CLCN4	NADK2									PDP1	SLC11A1		SLC1A1	OR2H1	NPTX2
	ZBTB20	PSMG3	EMILIN1									RELA	GATA2		SLC8A1	CHORDC1	NPY1R
	ZNF292	AC114765.1	ACTR3C									CPNE3	TM4SF18		SLC9A1	NDOR1	NPY5R
	ZNF462	TMEM38A	DHX34									IRF9	EMCN		SNAP25	TNFRSF21	NRCAM
	ACHE	FBXW7	CDKN2C									KCNC3	DGAT2		SNCB	STK39	NRGN
	ADA	FANCM	TPD52L2									MOB1B	TRIB2		SNRPA1	SLCO4A1	NSF
	ADCY3	CD34	SDC2									CCNK	EARS2		SNTB2	DEXI	NTRK3
	AGAP2	GABRA1	PARD3									HEBP2	RP11-867G23.10		SRPK1	MRPL15	NTSR1
	AGO1	GFRA2	MID1									MAP2K3	DCBLD1		SRPR	CD274	NUMA1
	AGO4	ZBTB8OS	FAM65B									PLSCR1	MIR4458HG		ELOVL4	C12orf24	OCA2
	AKAP9	ADCK1	PNRC2									TOPBP1	GPNMB		STIM1	NME7	OLR1
	AMPD1	PANX2	SLC2A12									RAB7L1	RPL4		STX1A	LRP12	OMG
	AMT	ATG4D	HGF									APPBP2	DHX58		SUOX	ZNF354C	AP000843.1
	ANXA1	RP11-182I10.3	RP11-407N8.4									ROM1	HIST3H2A		SYT1	G0S2	OPRK1
	APBB1	C17orf75	WBP5									EMP1	PORCN		TAF5	FAM135B	SLC22A18
	APH1A	CD99L2	PCSK5									FARP1	UBA7		TAF6	GAL	OTX1
	ASAP2	SYT12	GPR137B									ANAPC15	AVPI1		TAPBP	MLXIPL	P2RX7
	ASPM	SARS2	GABRE									FABP5	ANKMY2		TBCC	IPO11	PEBP1
	ASTN2	TMEM194B	LHX2									LIMK2	ARL4D		TCEA2	TMEM85	PALM
	ATP10A	RP11-333E1.2	NUPR1									NAE1	VASN		TDO2	DNAJC27	CNTN3
	ATP2B2	DPP8	TCEA3									TIE1	TRIP10		TERF2	GMPR2	PCDH7
	AVPR1A	SETD4	ACAA2									USP46	RP1-279N11.1		TFRC	C8orf55	PCDH8
	BTAF1	STAT4	TRIM5									NXPH3	ITGB2-AS1		TCHH	PRRX2	PCDH9
	CACNA1D	SBK1	FSTL3									KCNB1	PLXNA3		TSPAN7	DTL	PCSK1
	CACNA1E	ADORA1	SAMD9L									DNASE2	A2M		TNFAIP1	NCKIPSD	PCSK2
	CACNA1H	AASDHPPT	SMAD3									MAS1	ATOH7		TNNT2	TMEM14C	PDE1A
	CACNA2D3	RHBDL3	ARHGEF40									DEPTOR	CALY		TNNT3	ASB2	PDE2A
	CACNB2	PDP1	ME1									ALDH4A1	RPL23P2		TPBG	HECA	PDE4D
	CAPRIN1	C2CD5	AK4									GFPT2	KIAA0319L		TRPM2	FXYD7	PDK3
	CASZ1	KCNC3	PTPN13									RHPN2	RASSF5		UGCG	C21orf58	SLC26A4
	CC2D1A	NUDT2	GADD45G									LARP6	AZGP1		UGP2	CYCS	PDYN
	CCNG1	RASA4CP	FAM129A									INIP	RPL35		USH2A	SIAE	SERPINF1
	CCT4	RHOBTB2	METRNL									PLAUR	C20orf203		VIPR1	KIAA1128	PEG3AS
	CDC42BPB	PEPD	KCTD6									SQRDL	DAGLB		VSNL1	FBXL19	PFTK1
	CDH13	NSG1	SP110									LGALS3	MPZL2		EIF4H	DYM	PGM3
	CELF4	TOPBP1	PMP2									PNP	MARVELD2		CORO2A	MRPL16	PHYH
	CEP135	APPBP2	ABHD16B									NADK2	RP11-930P14.1		WNT7A	C4orf27	SERPINI1
	CEP41	SYCP2	GPR6									R3HDM2	FMNL1		ZBTB16	C14orf119	PIK3R1
	CGNL1	TUBG2	CMC4									EMILIN1	CCNF		SLC30A3	EPN3	PIK3R2
	CHMP1A	GALNT12	RARRES3									RNF165	RP11-73M18.2		ZYX	IFT57	PLA2G4A
	CHRNA7	SEC16B	SMG1									CDKN2C	S100A6		LUZP1	CRTAC1	PLAU
	CIB2	ANAPC15	KLHDC8B									RELL2	SEPP1		PRDM2	VPS13D	PLOD2
	CLASP1	TBC1D7	NR2E1									TMEM169	FAM101B		FZD3	LRRC20	PLXNA2
	CNR1	HLTF	FGF2									SDC2	RP11-224O19.2		MLF2	SLC47A1	PNOC
	CNTN4	SEC23A	SCN9A									PARD3	MOSPD2		F8A1	WDR41	SEPT5
	CNTN5	NUP93	STK17B									FAM81A	INTS10		SNN	C7orf43	POU3F2
	CNTN6	ZNF711	RDH10									MID1	TMEM110		HYAL3	LSG1	PPEF1
	CNTNAP3	MTFMT	GTF3C6									FAM65B	CCND1		PIP5K1B	LAPTM4B	PPP2R2B
	CNTNAP4	SECISBP2	FNDC3B									SLC2A12	EEF1D		SLC25A11	KCNQ1DN	PPP2R2C
	CTNND2	NAE1	S100A16									LTN1	ZNF37A		NCK2	HAUS7	PPP2R5E
	CTTNBP2	TIE1	CTH									HGF	UTRN		CUL3	TMEM184C	PPP3CA
	CUL7	DGKI	CTBP2									CYB5R4	GALNT16		SEMA7A	OGDHL	PPP3R1
	CUX1	NXPH3	SLC2A4RG									PCSK5	JKAMP		CNTNAP1	NDUFA12	PPP3R2
	CYFIP1	KCNB1	PXN									ADAMTSL1	ANLN		ENC1	LMOD3	PRKACB
	DAPP1	LPCAT4	RP11-334C17.5									NDRG4	KCNIP4		DGKZ	SERTAD4	PRKAR2B
	CPEB4	MAS1	RRAGD									PHYHIPL	N4BP2		CBX4	TRPV5	PRKCB
	DENR	DEPTOR	HIST1H3B									FNDC5	TEAD3		PPFIA3	SPHK2	PRKCE
	DIP2A	RP5-1119A7.17	TMED5									GABRE	FBXO6		LMO4	LGALS14	PRKCG
	DIP2C	ANXA6	ZBTB10									LHX2	SAMD5		BHLHE40	NDUFA4L2	PRKCI
	DISC1	SLC35C2	TXLNA									NUPR1	UNC45A		PDXK	MRPS22	PRKCQ
	DLG2	PSMB2	SAT1									TCEA3	CREB1		SLC25A12	MFF	PRKG2
	DLGAP1	DHX36	WBP1L									ACAA2	CASP12		SKAP1	NT5M	MAPK1
	DLX3	LARP6	RILPL2									TRIM5	PEX14		CHRD	TOMM22	MAPK11
	DOCK8	DCUN1D2	MYCL									FSTL3	PEX16		DDX3Y	AVEN	MAP2K1
	DPP10	INIP	LINC00683									ZNF33A	ZNF271		CTNNAL1	PLXDC1	PRPS2
	DPYSL2	R3HDM2	NBPF10									PIGK	AMACR		CDKL1	MRPL47	KLK7
	DYNC1H1	RP11-421P23.2	SOAT1									ME1	AKR7A2		ASAP2	SLURP1	PSD
	EFR3A	FAM216A	SQSTM1									AK4	GS1-18A18.1		SYNJ1	ZNFX1	PTGER3
	ELAVL3	YEATS4	PGAP1									PTPN13	NOTUM		ARHGEF7	ATP10A	PTGER4
	ELP4	RNF165	CDK12									GADD45G	PNCK		HERC1	MYH7B	PTGFR
	EP400	RELL2	VGLL4									NRBP2	KRT8P4		FOXH1	SENP2	PTGIS
	EMSY	TMEM169	DZIP1L									DAGLA	GCK		BTRC	C12orf10	PTGS2
	ETFB	PDE10A	HIST2H2BF									METRNL	ZNF189		HSPB3	AVPI1	PTPRF
	FAM92B	FAM81A	RAVER2									LRRC8B	STX7		KALRN	DHX35	PTPRJ
	FBN1	AC073091.2	ZNF217									KDM2B	TSPYL1		BAZ1B	C6orf164	PTPRK
	ERBIN	VPS11	PLCD1									PARD6A	SUSD3		SEMA5A	C17orf75	PTPRN2
	FOXP2	LTN1	NUDT11									GPR6	RP11-750B16.1		LDB2	GREM2	PTPRO
	GABRB3	CYB5R4	FERMT3									RARRES3	OGDHL		UNC119	ACTR6	PTPRR
	GABRG3	FAM228A	AIDA									IQSEC3	EIF3J-AS1		SLC16A6	C6orf106	RAB3B
	GALNT8	CIDEA	COL21A1									KLHDC8B	SOCS3		P2RX6	FAM129B	RAB27B
	GGNBP2	KIF17	AFF4									NR2E1	ERGIC3		AIFM1	C11orf48	RALB
	GPC4	ADAMTSL1	GCH1									FGF2	RNF41		SYNGR3	FBXL15	RANBP2
	GPHN	NDRG4	LPIN1									PTK2B	COL8A2		SYNGR1	MUL1	RANGAP1
	GRIA1	PHYHIPL	ZFP36L1									SCN9A	CCNO		MYOM2	TMEM204	RAP2A
	GRIA2	FNDC5	RP11-730A19.9									USP32	RP11-770J1.5		MAP3K13	PPP1R3B	RAP2B
	GRID1	AKAP6	GABRB3									TATDN2	GGPS1		SLC16A7	GTDC1	RARB
	GRIK2	ZNF223	PXDC1									STK17B	ZNF442		KCNAB3	ZNF385D	RASA1
	GRIK5	RP11-541N10.3	CSTB									ACY3	POMGNT2		DCLK1	GEMIN7	RASA2
	GRIN1	RP11-31I22.2	WHAMMP3									FNDC3B	ANGPTL4		DLGAP1	ELMO3	RASGRF2
	GRIN2A	SV2B	ZMYM1									SAMD13	LANCL3		CACNA2D2	RERGL	RBP4
	GRIP1	GMPS	TIMP2									CTH	PRELID2		WDR46	C12orf49	PRPH2
	HECW2	RP11-575L7.8	ACSS3									EIF4E	VIT		C5orf13	PIP4K2C	RGS4
	HIVEP3	ZNF33A	MAP7D3									SLC2A4RG	SNHG5		B4GALT6	PLBD1	RGS12
	HMGN1	PIGK	RAB20									PXN	SDHA		GLP2R	DOK3	RORB
	ICA1	IPCEF1	TNFRSF10B									SCAMP5	LINC00623		HOMER1	C20orf39	RS1
	ILF2	EIF3K	C16orf89									ZBTB10	CPSF3L		PICK1	ELOVL7	SORT1
	INTS6	TUBG1	PTBP1									NAA40	UNC5B-AS1		C1orf38	RPF1	S100A3
	ITGB3	APBB1	SLC7A6OS									TF	VASH2		MED20	SPSB1	SC4MOL
	JARID2	ADAM23	MAP3K19									RILPL2	DUSP26		CABP1	FER1L4	SCN8A
	KAT2B	NRBP2	TGFB2									SLC35G1	FBXL19-AS1		PGS1	ITIH5	SCN9A
	KCNJ10	DAGLA	PARP9									NBPF10	CSRNP1		FXR2	STARD5	CX3CL1
	KCNQ2	NRSN2	TG									BTF3L4	QPCT		STXBP5L	AC099524.1	MAP2K4
	KCNQ3	LRRC8B	TRIP13									KCNAB3	TAGLN3		POLR1C	OR51E2	SCG5
	KCNS3	KDM2B	UNC93B1									RNASE1	RP11-247A12.2		GABBR2	OR4C15	SH3GL1
	KDM4C	PARD6A	GPR176									ANK1	YIPF4		PREPL	MOB2	SH3GL3
	KDM5B	IQSEC3	PVRL2									RP11-71N10.1	SLC7A3		GDA	FAM83D	SKIL
	KDM5C	MAP9	NTN1									MAP2K7	GIMAP7		RGS6	SCRT1	SLC3A1
	KDM6A	PTK2B	RP11-350N15.4									MCOLN1	MT1X		MICAL2	RILP	SLC8A1
	KIAA1586	USP32	PARD6G									PLCD1	ATG4C		KIAA0430	CD99L2	SLCO2A1
	KIF14	TATDN2	ZCCHC2									TRPC3	COQ7		DEPDC5	C12orf32	SLIT1
	KIRREL3	WDR35	PPP1R26-AS1									NUDT11	NCKIPSD		RAPGEF2	SLC4A9	SMARCA2
	LAMB1	FAM131A	ZBTB8B									ESAM	CCL3		FAM131B	EMILIN2	SNCA
	LEO1	TCEB3CL	BMP2K									AIDA	TNFSF10		KIAA0408	SYT3	SNTB2
	LMX1B	ACY3	ADCYAP1R1									PRKAR2B	RP11-545I5.3		AP000751.3	NUDT22	SOX5
	LRP1	KRT222	TMEM47									COL21A1	GBP4		CLSTN3	RHOXF2	SPRR2G
	MACROD2	GATS	GALNT10									LPIN1	DCDC2		SNPH	EBPL	SRP19
	MET	SEMA4C	IL33									ZFP36L1	MPG		ZSCAN12	DPY30	SRPK2
	MFRP	RP11-267C16.2	TRIM6									TPP2	FAM198A		FRMPD4	PCGF1	SST
	MSNP1AS	SAMD13	PARP14									BBS7	SMARCD1		TOX	ADO	SSTR1
	MIR137	PIK3C3	CFLAR									GABRB3	DTX4		KIAA0513	ZFYVE19	SSTR2
	MYH10	KBTBD4	MC4R									PXDC1	DGKG		RAPGEF5	CORO6	STAR
	MYO5A	EIF4E	MCL1									GPR85	PRKAB1		RIMS3	RELT	STAT6
	MYO9B	SCAMP5	TMC1									TIMP2	VPS37A		AC105206.1	FRMD5	CDKL5
	NAV2	HARBI1	STX2									SLC12A2	RP1-63G5.5		KIAA0427	PIGY	STX1A
	NCOR1	SAMD12	RHOBTB3									ACSS3	FYTTD1		SPATA2	TMEM60	STXBP1
	NFE2L3	KIFAP3	SLC44A3									MAP7D3	VPS33B		ARHGEF11	KRTAP2-4	SYN2
	NINL	NAA40	PTTG1									RAB20	XK		KIAA0748	MYLK2	SYT1
	NLGN1	TF	CD40									TNFRSF10B	PIWIL2		ELMO1	C1orf222	SYT5
	NLGN4X	WDR70	FAM157A									C16orf89	MED9		KIAA0649	FCHSD1	TAC1
	NUAK1	ENY2	HIST1H2AB									TGFB2	PCDH17		DDX46	PHLDB2	TAC3
	NUDCD2	KB-1517D11.4	LRP10									PARP9	ASPN		NUAK1	SNX21	TACC1
	OPHN1	NEFL	CHD3									TG	DUSP9		SRGAP3	ESAM	TAF4B
	OR52M1	FAM133A	EPHX1									HMCN1	RLF		KLHL21	MARVELD3	TCF20
	OTUD7A	AC011897.1	AMZ1									PVRL2	SYPL1		IQSEC1	OXNAD1	NR2F1
	OXTR	CADPS	CREM									WDR54	FOXS1		JOSD1	PCDH21	THBS3
	P2RX5	RP11-594C13.1	EDA									CRADD	RSBN1L-AS1		MAFB	SPSB4	TCHH
	P4HA2	SLC35G1	MAPKAPK3									PARD6G	C1orf172		DCLRE1A	KCNG4	THRB
	PAH	ARHGEF9	CHPT1									AC018647.3	PPL		ARHGAP25	RG9MTD2	THY1
	PAK2	NARS	RP11-279F6.1									ZBTB8B	DAPK1		AMMECR1	SYAP1	KLF10
	PARD3B	BTF3L4	NLRP1									ADCYAP1R1	G2E3		HS3ST4	SFXN1	ICAM5
	PAX5	AC019118.2	SMARCA1									TMEM47	OR7E13P		HS3ST2	KTI12	NR2E1
	PER2	KCNAB3	RP11-2E11.5									ZFYVE16	PGR		DGCR2	ADPRHL1	TNNT2
	PHF2	RNASE1	TNFRSF10D									GALNT10	MMP2		FRAT1	SDSL	TNNT3
	PHRF1	CACNG7	TINCR									AC145123.2	GRB14		SH2D3C	SLC25A25	TPBG
	PLCB1	DCAF8	ANTXR2									UGT8	ZNF492		RANBP9	RHPN1	TPM3
	PLXNA4	TTC23L	CTSC									COL4A5	B3GNT1		SAE1	OSBPL7	TPMT
	PLXNB1	NDUFAF5	PCDH15									MC4R	HTR7		ABCF2	NOSTRIN	TRAF5
	PREX1	ANK1	IGDCC4									MCL1	TTC28		RNF41	SCGB3A2	TRPC4
	PRICKLE1	SLC10A4	TRPS1									CTTNBP2	ACTG1		RCAN2	CPXM2	TRPC5
	PRICKLE2	RP11-71N10.1	NECAP2									RHOBTB3	PAFAH2		RASGRP2	AC079953.2	TSPYL1
	PRKCB	MAP2K7	ARHGAP36									SLC44A3	AC016683.6		POP7	TEX26	TWIST1
	PRKD2	MCOLN1	SPRY1									PTTG1	FNTA		RAMP3	JDP2	TYRO3
	PRKN	KIAA1257	RP11-131L12.2									CD40	RCBTB2		PRSS16	HSPB6	UBE2E2
	PHB	UNC5A	CDCP1									LRP10	CMSS1		KATNB1	SYT2	UBE2V2
	PON1	HEATR5B	NDNL2									CAND1	ASAH2		CCNO	WDR64	UBE3A
	PTCHD1-AS	RN7SL338P	ARHGAP42									UBLCP1	PELP1		CACNG3	EDARADD	UCHL1
	PTK7	CLPX	MAOB									EPHX1	GAL3ST4		CACNG2	ACVR1C	UTRN
	PYHIN1	IRGQ	TNFRSF11B									RTN4	PRR5L		CITED2	CHCHD4	VIP
	QRICH1	STX3	APOL6									KIAA1467	RWDD4		SEMA3A	ENPP6	WNT2
	RAB2A	TRPC3	PPP1R3B									LEPROTL1	LZTS3		BTN3A3	TMEM139	WNT3
	RAB43	ESAM	SCYL2									ABCG2	SYT15		SYCP2	FAM69B	WNT10B
	RALGAPB	RPH3A	TLN1									CHPT1	ADAP2		BASP1	C9orf23	WNT2B
	RANBP17	RP11-531A24.3	RPL36									NLRP1	RP11-127B20.2		OLFM1	DIRAS1	YWHAB
	RBFOX1	ZNF836	KIFC1									ABCB1	RP11-390P2.2		BAIAP2	RP4-665J23.1	YWHAG
	RBM27	ELMOD2	ZNF468									DLK2	PALM2		TIMM44	SIK1	YWHAH
	ROBO2	PRKAR2B	PDLIM3									ERBB3	MTND4P12		UBE2E3	FBXO41	ZNF18
	SAE1	ERLEC1	EZR									SMARCA1	RP11-552F3.9		SLC25A17	SEPT10	ZNF184
	SBF1	RFPL1S	ARRDC3									TNFRSF10D	NMRAL1		ATG7	FGD5	ZNF214
	SCN9A	TADA2A	CNOT6									TINCR	ZNF331		TM9SF1	CNKSR3	ZNF215
	SEMA5A	RP11-379J5.5	COLGALT1									ANTXR2	RP3-402G11.26		OLFM4	MBOAT1	SLC30A3
	SET	CCDC136	PREB									ENPP6	GRAMD1A		SLU7	CLEC2L	PXDN
	SHANK1	GALNT6	MESDC2									CERCAM	AMT		TACC2	TDH	PAX8
	SHOX	TPP2	CLU									IGDCC4	H2AFJ		HEXIM1	LOC158572	MALL
	SLC12A5	BBS7	CA12									TRPS1	ABCF2P1		POSTN	NKX2-3	SCG2
	SLC38A10	UQCRC1	P4HA1									SPRY1	RP11-449L23.3		RASL10A	PPTC7	ST8SIA4
	SLC6A3	GPR85	PLB1									MAOB	FAM211A		SPHAR	CLEC14A	FZD3
	SLC7A3	DNAJC18	PDLIM5									TNFRSF11B	DEPDC7		CUGBP2	FITM1	PSCA
	SLC7A5	SLC12A2	TOR1AIP2									APOL6	RP11-244H3.1		CGREF1	ZFP1	GLRA3
	SLITRK5	C3orf80	OPHN1									FCF1P3	BAIAP3		PNMA2	RHBDL3	DPF1
	SMAD4	UVRAG	GLDC									PPP1R3B	NELFB		C1orf2	KANK4	USP11
	SMARCA4	AC091969.1	MARCH3									TTC37	OSBPL3		TBR1	CHST13	FZD8
	SLC35B1	RCOR3	YKT6									CTXN3	FRMPD3		NRG3	TMEM64	NME5
	SNX5	C7orf62	SFN									PDLIM3	PPIL3		NFAT5	C10orf128	PIP5K2B
	SPARCL1	HYLS1	RPL36AP15									EZR	AC009487.5		RFPL3	PSORS1C2	SPARCL1
	RPS10P2-AS1	RP11-314P15.2	C17orf67									ARRDC3	LINC00664		RFPL1-AS1	METTL7B	LTBP4
	SPEN	SPIN3	RBM12B									SERTAD4-AS1	KCNK1		ARPP19	FAM86A	RASAL1
	SRSF11	PRKCB	HELZ2									CNOT6	CCDC127		WDR4	FLJ23867	SORBS2
	ST8SIA2	RP11-335E8.1	CILP2									CLU	TMEM50A		CPLX1	DHRS7C	OGT
	STXBP5	OCIAD1	ING1									CLCN3	SLC41A3		USP19	CMYA5	PPFIBP1
	TAF6	HMCN1	PLSCR4									CA12	ANKRD44		PPARGC1A	ZNF804B	PPFIA2
	TAOK2	CUTA	ALDH9A1									ANAPC7	FAM110A		RUNDC3A	LRRC63	ENC1
	TBC1D31	RP11-946L20.2	SCXA									DOPEY2	MAGED4B		MAGED2	NT5DC1	KCNAB2
	TBL1XR1	WDR54	GLIS3									P4HA1	RPSA		CLP1	PELI3	CHST1
	TCF7L2	CRADD	HCG11									TOR1AIP2	IRF2BPL		RAB35	C20orf200	CAMK1
	TERF2	LAMB1	NFE2L2									OPHN1	RCN3		DUSP14	FBXO33	LMO4
	TET2	AC018647.3	CSF1									MARCH3	ARF1		PTPRT	LPCAT4	BHLHE40
	TMLHE	ZFYVE16	LSM6									SFN	KRBOX1		MYST2	OR2T6	DENR
	TNRC6B	ZNF48	TMEM255A									RP11-404G16.2	FAHD2A		RABL2B	RNF144B	KMO
	TRAPPC9	FBXO25	ARHGAP5									HELZ2	CDH1		RABL2A	STEAP2	CADPS
	TRPC6	TNNT2	DDX58									CILP2	HSF2		C14orf1	RBM20	PDE8B
	TRPM1	AC145123.2	RP11-301H24.3									ING1	GLTP		NUDT4P1	SLC25A45	DYNLL1
	UBE3C	MTMR2	UPF1									PLSCR4	UBL4A		AKAP11	FLJ33996	EIF4G3
	UBN2	GPR12	HIST1H3F									GLIS3	ZMPSTE24		KLF12	VSTM1	BECN1
	UBR5	PKNOX2	C1R									ITIH5	GIMAP8		TWF2	RIMKLA	B4GALT2
	UNC79	UGT8	HHIPL1									HCG11	ATP6V1G2		ITGA11	DPH3	B3GALT2
	USP15	TUBA4A	KLF5									CSF1	HIP1		RNF44	RELL2	ABCC3
	USP45	FAM103A1	ITGAV									FIS1	NXF1		SLITRK3	NSMCE2	NOL4
	VIL1	COL4A5	SAFB2									HSD11B1	GINS2		PLEKHA6	BCORP1	CTNNAL1
	WDFY4	CTTNBP2	KCNK7									LSM6	RP1-153G14.4		CLSTN1	MYPOP	RNMT
	WWOX	BRAF	NUFIP2									TMEM255A	HCG22		RPH3A	NAT8L	ADAM23
	ZC3H4	TMEM204	SDCBP									DCLK1	LMNB1		SBNO2	RP11-520B13.4	NAPG
	ZMYND11	MIR600HG	TMOD3									CLMP	DOCK10		DKK1	VWA2	TNFRSF11A
	ZNF804A	ARMCX5	STAT3									NEUROD6	DKK3		SV2C	STAC2	SYNGAP1
	ABAT	CAND1	TMCO4									UPF1	GTF2IRD1		TTC39A	MTX3	SOCS2
	ABCA10	CD46	ENO1									NOVA1	RBP4		PLCH1	LCE1C	WISP1
	ABCA13	UBLCP1	HCN4									C1R	SAMD15		MAST3	LCE3B	TSC22D1
	ABCA7	ATP5B	CYP2S1									HHIPL1	TIMM8A		HECW1	ANKRD37	CDK5R1
	ACE	RTN4	IRF7									KLF5	LINC00996		ARHGAP26	KRTAP10-10	LDB1
	ACTN4	C3orf18	CD44									CACNG2	C6orf48		NCDN	TPTE2P6	SYNJ1
	ADCY5	KCNAB1	CTD-2281E23.3									SAFB2	ANKDD1A		GGA3	FAM73A	CCNA1
	ADK	KIAA1467	PSMB8									VPS4B	RERE		EFR3A	IFITM5	HERC1
	ADORA3	LEPROTL1	FYN									SDCBP	PAX8		RFTN1	TRNP1	BSN
	AGAP1	EFNA5	MDFI									STAT3	SGTA		TBC1D1	TMEM81	FAM127A
	AGBL4	C12orf10	WDR6									CLDN11	RP1-40E16.9		DTX4	BOLA3	SKAP2
	AGMO	ABCG2	ARHGAP5-AS1									TMCO4	MARCH9		RRP12	SP5	WASF1
	AGO3	TXNDC16	DNAJC3-AS1									DYNC1LI1	AMER2-AS1		ARHGEF9	LOC389458	BAIAP3
	AGTR2	ABCB1	HSPD1									ALG13	TMEM106A		ARC	FEZF1	P4HA2
	ADSS2	DLK2	HERC2									ENO1	RNF139-AS1		DDHD2	AC100803.1	WASL
	APBA2	KCNJ11	CHI3L2									DCTN6	RP11-549B18.1		LPHN2	NKX1-2	HSPB3
	ARHGAP11B	ERBB3	DIAPH2									HCN4	RCSD1		KIAA0664	MED11	KALRN
	ARHGAP32	ATP6V1A	ZCCHC18									RP11-638F5.1	N4BP2L1		IQCE	SOHLH1	CDKL2
	ARHGAP5	LNP1	KLHL1									IRF7	ZNF304		FBXW11	HAPLN4	SLC25A14
	ARHGEF10	VSTM5	TNFRSF12A									PIGX	NMD3		SATB2	C6orf201	SYT7
	ARNT2	RRAGA	PACSIN2									CD44	MT1M		DNAJC16	DUOXA2	DIRAS3
	ADORA2A	RMND5B	FKBP10									PSMB8	MACROD1		ESYT1	LOC407835	LDB2
	ADRB2	ARHGAP44	TMEM41A									MCAM	ZNF550		KIAA1045	PIM3	EBAG9
	AR	ENPP6	CD81									FUT8	IVNS1ABP		FAM189A1	LINC00545	TMSB10
	ASB14	CERCAM	C4B									USP16	FKBP8		OBSL1	ANKRD20A5P	MYOM2
	ASMT	VDAC3	RP2									ARHGAP5-AS1	RP11-680G24.4		NUDCD3	ANKRD20A1	HTR3B
	ATP6V0A2	CTB-113P19.4	ENAH									DNAJC3-AS1	REEP6		DULLARD	EIF3IP1	DCLK1
	AVPR1B	CIR1P2	FBXO8									GPR37	ENTPD6		SIRT4	DUXAP10	NOLC1
	AZGP1	MCF2	PKNOX1									CHI3L2	C14orf132		LRRC8B	C1orf133	DLGAP2
	BBS4	C18orf56	HIST1H1C									FDPS	CX3CR1		SLC39A14	UBE2MP1	DLGAP1
	BCAS1	CDON	TNIP1									DIAPH2	KLHL36		R3HDM1	CTXN3	CCPG1
	BIRC6	FCF1P3	CCDC18									HSPA12B	ZNF74		WBP2	RP11-345P4.1	CRLF1
	BRCA2	WDR12	PLOD2									ESRRG	CARD8		SMUG1	AC013356.1	BZRAP1
	BICDL1	TTC37	ACSF2									ZCCHC18	VNN2		OPN3	ANKRD20A7P	BCL7B
	BRD4	IGSF21	SBF2									TNFRSF12A	AJUBA		SH3BP1	TMEM191B	KCNB2
	BST1	NDUFA5P11	C1QL1									PVRL1	RP11-407H12.8		FAM89B	A26C1B	TRIP12
	BTRC	CTXN3	DNALI1									PACSIN2	ZNF552		SSBP3	LOC728819	TCEAL1
	C15orf62	RP11-191L9.4	C1orf106									FKBP10	EBF1		FLRT3	RP11-790G19.2	SLIT2
	C4B	ICA1	ST13									CD81	OPRL1		TFIP11	ANKRD20A8P	LHX2
	CA6	ST8SIA5	KIAA0101									ANK3	CHST1		C11orf41	LOC729538	KIF3B
	CACNA1B	RBFOX1	CRKL									C4B	BCL7A		RAD54B	LOC729739	ZFYVE9
	CACNA1F	RGPD3	AGPAT2									FBXO8	FAM20C		TMEM59L	LOC100129122	NRXN1
	CACNA1G	SERTAD4-AS1	PELI2									HIST1H1C	LRP11		NGEF	LOC100129455	STOML1
	CACNA1I	POU6F1	BTN3A3									CENPN	HMGN2		ARMC8	RP5-1027G4.3	KCNK6
	CACNA2D1	PLEKHH1	ARHGEF5									TNIP1	SNORD3D		C11orf20	LOC100130360	MED27
	CADM1	LIPE	TAP1									NUP133	ZNF317		AC109486.1	LOC100130897	HOMER1
	CADPS	WDPCP	USP18									PLOD2	GLB1L2		TRIM58	LOC100132346	RASAL2
	CADPS2	CLCN3	ZNF706									ACSF2	PIK3R5		PLEKHG4	LOC100132831	ATG5
	CAPN12	SLC8A1	PEG10									NTHL1	GVINP1		IFFO1	LOC100132955	AKAP5
	CARD11	ANAPC7	APOBEC3F									SBF2	SPRY4		SOSTDC1	LOC100133042	ADAMTS3
	CASC4	DOPEY2	PDGFC									C1QL1	PRF1		NECAP1	LOC100289408	BAG4
	CCDC88C	RP11-286H15.1	DDIT4L									ISCA1	NPHP4		ULK3	LOC100290566	PTGES
	CCDC91	RAB11A	RP4-753M9.1									DNALI1	TENM2		ODZ4	LOC100294469	CIR1
	CCIN	RP11-404G16.2	TLE1									ENPP2	TMEM200A		SUSD5	ANKRD20A12P	CXCL14
	CCSER1	NRON	LAP3									AGPAT2	SHMT1		ATRNL1		BRE
	CD276	ABCA10	FAM167B									ACYP2	BAG6		IPCEF1		AL117209.1
	CD38	KLHDC3	KIAA0226L									BTN3A3	F8A1		SLITRK5		PREPL
	CDH10	GNG3	RIC8A									TAP1	FKRP		RAB11FIP5		RAB36
	CDH11	AC005592.1	NTSR2									PEG10	GOLT1A		POLDIP2		GDA
	CDH8	SPRYD7	RP11-626G11.3									SLC29A1	RP11-645C24.2		EPC2		AATK
	CDH9	ITIH5	RPN2									DDIT4L	MPEG1		SENP3		GNA14
	CECR2	FIS1	IFI16									ATR	AP1G2		TIAM2		ISG15
	CELF6	HSD11B1	MOV10									NRXN3	ASPG		EHF		AC110754.1
	CHRM3	HAR1A	MDK									PSMA4	MGAT4A		BSCL2		RAPGEF2
	CHRNB3	DCLK1	PIR									TLE1	RERGL		CKAP2		EDEM1
	CLN8	CLMP	ADH5									C20orf166-AS1	IKBKG		STEAP1		TRAM2
	CLTCL1	IDH3A	CBL									NTSR2	CTD-2031P19.3		NBEA		PUM1
	CMIP	NEUROD6	PLEKHO2									ALOX12B	LPXN		KCNV1		KIAA0226
	CMPK2	NAPG	APOC1									MDK	MAP3K1		STK36		SEMA3E
	CNGB3	SORT1	PPP2R5A									ADH5	ZNF14		NAAA		AP000751.3
	CNTN3	ABHD12	U2AF2									CCDC176	TCEA2		GLS2		FAM65B
	CNTNAP5	NOVA1	PHF21B									APOC1	DPEP2		TUBG2		ZSCAN12
	COL28A1	CTPS1	RP11-166D19.1									PHF21B	MTG2		OXGR1		FRMPD4
	CPT2	SERINC3	INTU									RP11-166D19.1	DCAF4		TUBGCP4		RAPGEF5
	CPZ	PRRG1	RP11-350G8.5									INTU	PLD3		RND1		MATR3
	CSMD1	CACNG2	PLEKHG2									COG5	XAB2		PRPF19		RIMS3
	CSNK1E	VPS4B	PTPRZ1									RP11-86H7.7	ZC3H11A		MAT2B		TATDN2
	CTNNA3	CLDN11	ZFR									ITGB3	RP11-61J19.4		CECR6		TOMM20
	CX3CR1	GNRHR2	COG5									TNFSF13B	ERVMER34-1		SLCO4A1		DNAJC6
	CYLC2	DYNC1LI1	RP11-86H7.7									ARHGAP28	FAM173B		DEXI		TRIM14
	DAGLA	ALG13	YIPF6									ZDHHC17	RP11-714L20.1		BZW2		ZEB2
	DDX53	DCTN6	ORAOV1P1									DTX3L	NR1D1		FAM156A		KIAA0748
	CADM2	RAB3GAP2	RP11-390F4.6									ARHGEF28	P2RY12		THYN1		GAB2
	CAMK4	RP11-638F5.1	CXXC4									HS3ST5	SCAND3		TAGLN3		KIAA0528
	CD99L2	PIGX	HMGN1									GPR61	MRPL47		CD274		KIAA0753
	CDH22	PIK3CB	RP11-20G6.3									AGTRAP	P2RY13		ABT1		C2CD2L
	CYP11B1	MCAM	ITGB3									CUEDC1	FAM72A		ST8SIA5		MAGI2
	DDC	FUT8	SLC7A11									PLP1	CNBP		HOOK2		PJA2
	DIPK2A	USP16	RIT1									CDK14	SIGIRR		NME7		RHOBTB1
	DIXDC1	DTD1	TNFSF13B									ARHGEF26	ZNF181		PNMA3		RP4-788L13.1
	DLG1	RP11-53O19.1	ARHGAP28									SOX2	GPR64		TRHDE		NUAK1
	DLGAP2	CSRNP3	DTX3L									RP11-367H5.8	BEX2		NRBP1		SNAP91
	DLGAP3	RP1-239B22.5	PRDX1									RASGRF1	TBL1XR1		C16orf5		TECPR2
	DLX6	GPR37	ARHGEF28									SMAD1	RASA3		NRBF2		SV2B
	DMWD	DACT2	SPTLC3									CECR6	CYB5D2		SLC39A2		SGSM2
	DMXL2	FDPS	FAM46A									TAF7L	LEF1		PACSIN1		ARNT2
	DNAH10	FARSA	IL4I1									SLC22A15	KCNG2		KCNIP3		FAM20B
	DNAH17	HSPA12B	LUZP2									TIMM17A	GTF2I		EHD3		KBTBD11
	DNAH3	ESRRG	CD58									POR	ZSCAN29		STOML2		JOSD1
	DNER	CARNS1	OAS3									CACNA2D3	RP11-736K20.5		NOX4		HS3ST4
	DOCK1	RALGAPA1	AGTRAP									CTB-31O20.2	RP11-809C9.2		GALNT9		HS3ST2
	DOCK4	METAP1	RP11-680F8.1									SLC26A11	SFRP4		DEF6		DGCR2
	DPP3	LA16c-60H5.7	CTC-487M23.8									LSR	CDH3		COPS7A		NAALAD2
	DPP4	AC004053.1	ARHGEF26									GJC2	TELO2		VILL		PIGK
	DPP6	PART1	AIRE									KCNS3	RP11-120M18.2		STMN3		TOM1L1
	DPYD	PVRL1	RP11-465B22.3									GNA12	PZP		SOST		RANBP9
	DPYSL3	LDB3	SOX2									NR2C1	RP13-895J2.2		COQ6		SAE1
	DRD2	ABTB1	CCNG1									SLC27A4	ITPKC		RRP15		PTPRU
	DRD3	SCAMP1	SLC15A3									RPS3	C16orf58		MEMO1		ATP9A
	DST	ANK3	SMAD1									UNC119	LINC00662		MRPL4		EDIL3
	DUSP15	PITPNA	TAF7L									RIOK1	GRIN1		C5orf45		ARPC3
	DVL3	TESPA1	TMED9									NDUFAF6	ATAD2		NAGPA		ACTR1B
	DYDC1	CENPN	TACR3									PRKAB2	PLD1		RAPGEFL1		ARL4A
	DYDC2	NUP133	MATN2									CELSR2	CWF19L1		C14orf91		OPTN
	EGR3	PRKAR1B	BNIP2									GALM	HILPDA		C1RL		ABI2
	DLX2	NAP1L3	RPS19									SLC25A15	OR1H1P		PCDH12		ATP6AP2
	DRD1	FAM78B	POR									MPP6	ZNF295-AS1		NRN1		FARP1
	EIF3G	VPS33A	CTB-31O20.2									GNAI3	PISD		GCNT4		KCNMB2
	EIF4E	PPARGC1A	SLC26A11									SOD2	AC079354.1		SPTBN5		CACNG3
	ELAVL2	NTHL1	CCSAP									ERBB2	LRRC53		PRR16		SEMA3A
	ELOVL2	DEGS2	SPTY2D1									TARBP1	TMEM229A		CHST15		BASP1
	EN2	MON2	PARP12									CCDC11	RP11-61L23.2		TRIAP1		OLFM1
	EPC2	HENMT1	GNA12									UNG	RP11-449L23.2		VTA1		BAIAP2
	EPHB2	NT5M	LMAN1									SHC1	CROCCP2		SIRT6		SLC9A6
	EPPK1	ISCA1	RPS3									PLOD1	RABGEF1		RAB6B		CAP2
	ERG	AC013402.2	STK17A									NXNL2	ZNF215		POLR3K		UNC13B
	ERMN	ENPP2	UNC119									MAPK3	BLCAP		SIX4		SEMA4F
	ESR2	DCTN2	RAB39A									AHNAK	SLC25A6		COQ3		FBLN5
	ESRRB	VDAC2	TVP23CP1									RAMP1	APOL3		BCL11A		IPO7
	EXOC3	ACYP2	TRIM56									NMU	BROX		FXYD6		ARL6IP5
	EXOC5	PFN2	LEPREL1									TNFAIP8L3	ZFP3		NANS		OLFM4
	EXOC6	C1orf233	RP11-290D2.6									NINJ2	NKAIN1		SNTG1		ARFGEF2
	EXOC6B	MRPL2	SLC25A43									HHIP	USP11		DDX4		POSTN
	EXT1	HMG20A	TEP1									ANXA2	TMEM123		MAGEL2		RASL10A
	FABP5	ST8SIA1	PRKAB2									TPP1	SOX17		NDFIP2		KHDRBS3
	FAM47A	SV2A	C5AR1									TMEM155	IBA57		KIAA1383		CSPG5
	FAM98C	SLC29A1	GALM									PHF11	ADM5		LRRN3		PNMA2
	FAN1	MOB3B	PPBP									FAM83G	ANXA7		P4HTM		TBR1
	FAT1	ATR	PSME2									CYB5R2	ZNRF1		PDP1		NRG3
	FBXO40	NRXN3	C19orf10									CHORDC1	KPNA5		CNGB3		RFPL3S
	FCRL6	ZNF385B	TOR1B									ARIH2	RPL5		FEV		RFPL1-AS1
	FEZF2	AOX3P	MPP6									CXCL5	SNRPB		DIRAS2		CHL1
	FGA	PLEKHB2	GNAI3									NFIL3	FASTKD5		C10orf92		PLK2
	FHIT	RGS4	SOD2									SGSH	CISH		RNF111		ARPP19
	FRK	PSMA4	PARVG									ZSCAN18	RP5-921G16.1		BCAS3		NEK6
	GABRA4	C20orf166-AS1	AQP3									PALM3	hsa-mir-1199		GON4L		NCKAP1
	GALNT13	PEX5L	ERBB2									ELOVL1	SEMA3F		RETSAT		HSPH1
	GALNT14	ALOX12B	RP11-1033A18.1									SGK2	RP11-632C17__A.1		KIAA1797		CPLX2
	GDA	PTPDC1	NMI									CMC2	LETMD1		MRPL16		ARID5A
	GLIS1	DDX25	IKBIP									PIP5K1A	KLKB1		C9orf95		NPFFR2
	GLO1	SYT13	CCDC11									TMEM100	ZRANB3		CLN6		RNPS1
	GLRA2	GNB5	UNG									CDKN1A	GIMAP6		TESC		SUB1
	GNAS	PCMT1	SHC1									C1S	CARKD		PIH1D1		SPIN1
	GNB1L	EFCC1	PLOD1									PAPD5	SEPHS1P6		EPN3		RALBP1
	GPC6	KBTBD3	NXNL2									SESN2	PTENP1		FEZF2		MSL3
	GPD2	PRSS12	SLC25A39									SH3TC2	KCNJ16		ANO1		BTG3
	GPR37	CCDC176	MAPK3									KCNK13	WNT3		CRTAC1		ACOT2
	GPR85	FCHO1	RAB38									PIGU	EXOC3L4		FAM90A1		RAB40B
	GRID2	KIAA1324L	AHNAK									STIP1	C1orf94		LRRC20		SPINK5
	GRID2IP	FMN1	RAMP1									SLC41A1	CNST		CCDC87		SNRNP27
	FBXO33	AC007246.3	TNFAIP8L3									RP11-4F5.2	RRN3P1		SLC47A1		RAPGEF4
	GAS2	COX4I2	LRRC61									SOX4	METTL12		VPS53		DUSP14
	GPX1	PSMD12	STK32A									COL9A3	SELM		FBXW7		TPPP
	GRIK3	ZNF652P1	CTD-2541J13.1									TTLL7	LYPD8		STRBP		ATE1
	GRIK4	PTPN5	ANXA2									TMEM125	TIMM17B		YOD1		CIT
	GRM5	HSFY2	TPP1									GBP1	SELPLG		ELMOD1		PTPRT
	GRM7	UPP1	MPZL1									TMEM63A	DBN1		TASP1		ZWINT
	GSTM1	RNMT	BRPF1									LGR4	PLCH1		TBC1D22B		CDC37
	GTF2I	PCDHB18	PHF11									SLC1A4	GPR151		TMEM127		GLMN
	GUCY1A2	POP7	PRRX1									UBE2N	PDS5A		DDX27		STRAP
	HDLBP	ZDHHC17	FAM83G									SHROOM1	RP11-212I21.4		MREG		LZTS1
	H2BC11	SLC6A6	RPL18									TM7SF2	NCK2		CEP72		ZNF277
	HLA-A	AC011322.1	IL6ST									HSPB8	GLRA1		OGDHL		WIF1
	HLA-B	NBEA	CHORDC1									SBNO2	JPH1		DHX32		AKAP13
	HLA-DPB1	FARSB	RPL6									DHRS3	ACOT9		DDX28		RNF24
	HLA-DRB1	HS3ST5	CXCL5									RFTN1	BBC3		CACNA2D3		USP18
	HLA-G	SAE1	NFIL3									CLIC1	CCL5		HR		KLHL2
	HOMER1	CORO2A	AC108039.3									TGFBR3	GAS2L3		TSNAXIP1		POU6F2
	HS3ST5	KCNQ5	SGSH									PNMA5	DDB1		IQWD1		ITGA11
	HSD11B1	PNMAL2	ZSCAN18									TKT	MECOM		PBK		RASA3
	HTR1B	AATK	PALM3									AKAP12	SH2D5		ZMAT5		DLGAP4
	HTR3A	KCNH8	IRAK2									QARS	CTC-471F3.5		UBFD1		RAB11FIP2
	HTR3C	GPR61	SPATS2L									S100A10	MTATP6P1		PCDHB2		ANKRD26
	HYDIN	MORN1	RP11-452K12.7									CAMK2G	RP11-138I18.2		TDRD1		SLITRK3
	IL1R2	ACLY	KPNA3									BCAR3	RRN3P3		ANKH		CLSTN1
	IL1RAPL1	PCP4	GREM2									LRRC8D	MEF2C-AS1		LMOD3		ZNF365
	IL1RAPL2	ZNF487	PIP5K1A									CADM1	TUFT1		TMX4		BAHD1
	IMMP2L	KRBA1	TMEM100									CD59	AC004057.1		SERTAD4		RPH3A
	INPP1	GRIN2A	SLX1A-SULT1A3									GLUD1	HTR5A		RP5-1022P6.1		DENND3
	IQGAP3	TAS2R39	PTCHD1									FGD4	SUV420H1		RPRM		WDR47
	ITPR1	RP11-945C19.1	CDKN1A									CYP11A1	RP5-1100I6.2		KCNQ5		MAPRE3
	ITSN1	PRDM2	C1S									BRSK1	ST3GAL6		INPP5E		SHANK2
	JMJD1C	PCDHB19P	ARHGEF6									LRCH2	NIM1		EIF5A2		PTGR1
	KANK1	CUEDC1	AC187652.1									TNFRSF1A	HMGXB3		C10orf2		SORCS3
	KATNAL1	RP5-1159O4.1	PAPD5									SERPING1	TFAP2E		NRIP3		PDZRN3
	KCNC1	PLP1	SESN2									ZIC3	SNAP47		GPR137		UNC13A
	KCND2	POLR2J2	KCNK13									LL0XNC01-16G2.1	ADAMTS2		C11orf60		MAST3
	KCND3	SLC25A36	ITPRIPL2									LPHN1	CTD-2555A7.2		MEIS3P2		DOPEY1
	KCNJ15	AC004878.3	MSI2									EIF2AK2	DNAJC15		MCCC1		PDZD2
	KCNK7	CACNA2D2	C1orf86									PRKACB	WBP2NL		SMYD2		MYT1L
	KCNMA1	IFNA21	RP11-44N11.3									P4HA2	WDFY4		NT5M		TNIK
	KCTD13	CDK14	ALDH18A1									CFL2	SCIMP		SHD		PDS5B
	KDM1B	ROBO4	SOX6									SLC2A4	SLTM		C7orf36		NMNAT2
	KDM4B	ATP6V1C1	STIP1									GOLM1	HAUS8		PDXP		CAND2
	KHDRBS2	RP11-597D13.7	SLC41A1									TUBB2B	MAD1L1		SLC17A7		SWAP70
	KIF13B	ARF5	SOX4									ZFP14	DCAKD		C12orf5		MYCBP2
	KLF16	ENO2	ACOX2									FBXW2	HGS		CAMK1D		AVL9
	KRR1	RP1-212P9.2	CASP4									SRD5A3	RP11-180C16.1		GOPC		ARHGAP26
	KRT26	RP11-367H5.8	CD180									LAPTM4A	TMSB10		PLXDC1		MCF2L2
	LAMA1	PPP1R14C	GBP1									FNDC4	CDK20		MAN1C1		GARNL4
	LEP	RASGRF1	LGR4									GPR68	TAGAP		C6orf162		DDN
	LILRB2	HSFY1	MMP14									AEBP1	MAFG		TRIM54		CUL9
	LIN7B	SYNPO2	METTL9									LMBR1	AC098826.5		CAMK1G		GRAMD4
	LRBA	NSMCE2	SLC1A4									CNP	RESP18		MCOLN1		RFTN1
	LRFN2	GABRB2	HSPB8									ZNF641	PMS2P1		TP73-AS1		ARHGEF9
	LRFN5	CRTAC1	RP11-17M16.1									RBM38	LRRC8C		THAP11		VPS13A
	LRP2	GNB1	CTD-2081C10.7									RWDD2A	GPR17		SLC12A5		PLCB1
	LRRC1	OXR1	SBNO2									DNMBP	RASD1		GPR158		ARC
	LRRC4	CECR6	RPS27L									AC139100.2	RASGRF2		KCTD16		LPHN2
	LZTS2	SCRT2	SERPINE1									ACAT2	EEF2K		HACE1		TSPYL5
	MAOA	MRPL1	CARS2									RIN1	MEF2C		AADACL1		LPHN3
	MAOB	RP11-118G23.2	DHRS3									ENSA	CACNG1		STAMBPL1		KIAA1107
	MAPK3	SLC22A15	KRT33B									RP1-267L14.3	RP11-1191J2.2		KIF17		AGTPBP1
	MARK1	TIMM17A	DPP9									DTWD1	DPH1		SYT13		SIN3B
	MBD1	CACNA2D3	AKNA									SIN3B	LPPR1		MKL1		C22orf9
	MBD3	KALRN	CLIC1									DCP2	CDH18		KIAA1467		SATB2
	MBD4	VSNL1	TGFBR3									IFITM3	ZNF546		ZFAT		CUX2
	MBD6	LSR	PNMA5									OSBPL1A	IGFBP4		MYH7B		RPGRIP1L
	MCM4	ATL1	TKT									IFT140	HEXA		CPNE5		MAN2B2
	MCM6	ADAM22	AKAP12									TMPRSS3	RASSF3		GBA2		NEDD4L
	MCPH1	C4orf29	S100A10									LRRC3	PKMP3		RAB40C		TTC28
	MDGA2	GJC2	RP11-297N6.4									ZDHHC9	HLA-DPB2		OVOL2		WDR7
	MEGF10	KCNS3	BCAR3									LGI2	C9orf96		DMRT3		KIAA1045
	MEGF11	NR2C1	LZTR1									ETS2	FPGT		C6orf115		FREQ
	MEMO1	SLC27A4	CADM1									GFAP	GPBP1L1		CACNG6		GRIP1
	METTL26	LMBRD1	SH3BGRL3									DACH2	DPP7		SENP2		SLC7A8
	MIB1	IGFBP2	CD59									RP11-395G23.3	MRC2		RXFP1		RYBP
	MLANA	UQCRH	EIF4EBP1									ENOPH1	KIAA1549		AVPI1		NPTXR
	MNT	VWA9	AC005363.9									CLK4	GLRX		NIF3L1		HAAO
	MPP6	CHIC1	RP11-64B16.2									VAMP5	RP11-313F23.4		C12orf44		RIMBP2
	MSANTD2	RIOK1	SPG20									SLC7A8	AP000439.1		PKNOX2		LRRC8B
	MSR1	SMIM14	GLUD1									RP11-742D12.2	RPP38		CIDEC		KIAA0146
	MTF1	NDUFAF6	ARHGAP18									RGS14	NKG7		C20orf177		NNT
	MTHFR	ATP5G1	CCDC178									MAPK8	ANKRD65		NECAB3		MMD
	MUC12	GAD2	FGD4									LRIF1	LIN7B		CLSTN2		ARL2BP
	MUC4	NDUFA12	CYP11A1									DBNDD2	ACVR1B		LRRC4		OPN3
	MRTFB	POLR3E	GGCX									RP3-368A4.5	POLR1E		MOAP1		ZMYND8
	MYH4	CTC-228N24.3	PABPC5-AS1									SPOCK3	VASH1		ABCG4		LRRC6
	MYO16	AC093843.1	LRCH2									ARHGEF26-AS1	THAP9-AS1		MLST8		SSBP3
	MYO1E	ADCY1	NIPA2									AQPEP	C10orf128		ARHGAP9		TMEFF2
	MYO5C	CELSR2	TNFRSF1A									FADS3	HIST1H2BN		GREM2		FRRS1L
	NCKAP5	CHADL	SERPING1									SLC35A5	PCDHGA2		WBSCR17		EID1
	NEGR1	RP11-517B11.7	RPS11									MIIP	AC112229.7		CSRNP1		FLRT2
	NEO1	HACL1	LL0XNC01-16G2.1									SCARB2	CYSLTR1		FNDC4		PANX1
	NFIA	TADA1	RHOD									PHLDB3	RPL23AP7		BCL11B		C11orf41
	NIPA1	SLC25A15	EIF2AK2									PKN1	YPEL5		WNK3		SHC2
	NIPA2	OTUB1	RPS10									RAB11FIP1	SNORD3B-2		AACS		C22orf24
	NLGN4Y	MAG	FTH1									WLS	ALOX15B		C11orf95		NGEF
	NR1D1	BMPR1APS1	HMG20B									PDE1C	SDCBP2		LYNX1		FBXL2
	NRCAM	RP11-466A19.5	HLA-B									PLK1	RABIF		C1orf135		SULT4A1
	NRP2	ITFG2	DTX2									REM1	MAGEE2		DBNDD1		MGAT4C
	NAALADL2	WDR75	SLA									RAPGEF6	CTD-2314B22.3		TMEM38A		AC110760.2
	NDUFA5	IL1RL2	P4HA2									MERTK	NFE2L3		DSCC1		TECPR1
	NOTCH2NL	SAP30L	THAP2									ABI1	PGM5		ZNF576		OLFML2B
	NPAS2	INA	HIST1H2AM									TXNL4B	FCHSD1		EFHD2		PVRL3
	NTRK1	SLC2A3P2	WDR78									ZNF3	MEIS3P1		FSD1		MOXD1
	NTRK3	TARBP1	ABHD2									PLP2	REXO2		ZNF557		ODZ4
	NSMCE3	EML1	GABRQ									ID4	RP11-473M20.14		ATP13A3		OSBPL3
	NUP133	SYT3	SLC2A4									KLHL21	MCM6		TTC13		SUSD5
	NXPH1	INPP5F	AK3									EPB41L3	LPAR5		ABHD8		ATRNL1
	ODF3L2	ATRN	GOLM1									LINC00473	LOX		PGBD5		SIPA1L1
	OFD1	NMU	TCEA1									NOTCH2	RP11-673E1.1		C6orf211		CHD5
	OR1C1	NINJ2	TUBB2B									SLC25A17	RRM1		BEND5		SETBP1
	OR2T10	ZBBX	TRIM52									STRN	GAPT		ZNF329		CNTNAP2
	OXT	PRR18										RP11-26M5.3	FUK		OGFOD2		FAM169A
	PAFAH1B2	HHIP										THBS1	HCG4		ZYG11B		SLITRK5
	PAPOLG	NDUFV2										RNF220	RP11-1109F11.3		CCDC51		ERC2
	PBX1	MRPS36P4										DHRS11	DNAJC21		TEFM		FAM127B
	PCDH10	EID2										SH2D4A	VEZF1		ZBBX		HERC4
	PCDH11X	FAAH										TMEM151B	TMEM68		ZNF419		TANC2
	PCDH15	PTCHD4										RP11-274H2.5	THAP8		ASB13		FGFR1OP2
	PATJ	CRH										TMEM54	RP11-115C21.2		C1orf115		GAPVD1
	PCDH9	TMEM155										LINC00617	GOLGA6A		ELMO3		ZNF658
	PCDHA1	PEBP1										PLIN2	MYCT1		HPS6		OR2M4
	PCDHA10	PDIK1L										STOM	TMEM167A		NIPAL2		OR2L2
	PCDHA11	STX1B										CAMK2B	CERKL		PIP4K2C		CABYR
	PCDHA12	RP11-259K15.2										TBC1D4	LINGO2		DOK3		SACS
	PCDHA13	CYB5R2										SERPINA3	MTND1P23		C20orf39		AK5
	PCDHA2	ARIH2										CA4	LINC00343		DENND2D		GNL3
	PCDHA3	SEZ6L2										CAPG	RP11-318M2.2		DNAJC22		FAM162A
	PCDHA4	RP5-1063M23.1										CYP24A1	ZNF397		PCNXL2		LHX6
	PCDHA5	NLK										SLC16A2	AP001347.6		LRRTM4		RPS6KC1
	PCDHA6	ELOVL1										NETO2	ANGPTL2		FRAS1		NBEA
	PCDHA7	SGK2										TRAPPC2L	WNT2B		PQLC1		RNF11
	PCDHA8	CHRNB3										SRI	CLDN1		CCDC92		KCNV1
	PCDHA9	CMC2										JAK3	RLIM		PIGZ		NPTN
	PCDHAC1	RPL21P8										MOG	TAF1D		FER1L4		VPS41
	PCM1	PPP3CB										GEN1	MARCH2		PUS1		TSPAN13
	PDCD1	TMEM63B										NEBL	WDR25		ABTB1		FOXP1
	PDE1C	AC006355.3										FAM111A	FLI1		AC084125.1		B3GAT1
	PDK2	AC072052.7										ACER3	CYB561		STARD5		CACYBP
	PER1	HCN1										AREL1	CASP10		EEPD1		PDE7B
	PEX7	SH3TC2										PLCL2	RP1-249H1.4		SH3BP5L		DKK2
	PITX1	PIGU										STAT1	ARL2		GRIP2		CPNE7
	PLAUR	C2CD2L										C15orf39	ZNF252P		MOB2		FILIP1
	PLCD4	PRKAR1A										PEG3	CD84		CSRNP2		IL1F8
	PLN	PLEKHG3										RP11-371M22.1	TUBA3D		C9orf45		GNMT
	PLXNA3	OPTN										FRMD6	HTR2B		FAM83D		C2orf30
	PNPLA7	OPA1										DPY19L2P2	RP11-435O5.6		CAB39L		RND1
	POLA2	NEGR1										ACKR3	RP11-266K4.9		KAZALD1		PGAP2
	POMT1	TWF2										AXL	COL6A6		CCNL2		PCDH11X
	POT1	ATP6V1E1										PROS1	GPR34		NETO2		KCNMB4
	PPFIA1	UBE2QL1										PYGL	TMEM243		NETO1		SGSM3
	PPP2R1B	RP11-434B12.1										ISLR	HAPLN3		SEH1L		CECR6
	PRKAR1B	RP11-4F5.2										NARF	CCDC125		SCRT1		BZW2
	PRKCA	SLC6A7										TRAPPC13	NPRL2		RILP		ATAD2
	PRKDC	C4orf27										PTPN2	TOM1		C11orf68		ASAP1-IT1
	OR2M4	COL9A3										C7orf43	METAP2		CCDC3		CCDC113
	OTX1	TTLL7										PAFAH1B1	ARHGAP39		SESN2		UBE2T
	PCDHAC2	TMEM125										ZNF827	CYP1B1-AS1		CD99L2		DDX25
	PIK3CG	FAM73A										PTPRB	CRISPLD1		TTC29		USP25
	PPP1R1B	TMEM63A										FBXL18	TBX18		NCALD		TMOD2
	PRPF39	IFT52										ZNF518B	DHRS4		ANKRD27		C2orf27A
	PRUNE2	RP11-169K19.1										OTUD4	GALNT7		CAMKK1		HCFC2
	PSD3	RP11-31I22.4										TPD52L1	NAPSB		FBXW9		PDZRN4
	PTBP2	MRPS9										MFSD6	TOX		PSMG3		TRHDE
	PTGS2	PIK3R1										SCRN3	ARMC4P1		EFCAB7		LRP12
	PTPRB	FANCC										FBXO17	HERC2P3		KIAA1853		IQCJ-SCHIP1
	PTPRC	UBE2N										RP11-314B1.2	TMEM130		MCHR2		PACSIN1
	PTPRT	ATP10B										AC004158.3	ELL		MAK16		SH3KBP1
	PXDN	PPIA										SLC35F2	JAGN1		FAXC		HUNK
	RAB11FIP5	SHROOM1										TP53BP2	RP11-2C24.6		TTBK1		KCNIP3
	RAB39B	RP11-173A6.2										TRAF3IP2	CEP57		SPATA22		EHD3
	RAD21L1	STAC2										TMEM43	ACVR1		CAPS2		ZNF295
	RAPGEF4	TM7SF2										CHI3L1	RP11-660L16.2		LNX1		SMARCAL1
	RASSF5	RP11-146D12.5										CPNE6	CDYL		AGPAT9		ARHGEF4
	REEP3	TIGD3										ZNF821	FOXO3		RP11-178A10.1		ASAP1
	RGS7	CAPS2										MICAL2	GRIK2		TMEM25		AC024270.1
	RHOXF1	TTYH2										KRBOX4	TMEM19		AGBL4		VILL
	RIMS3	KCNQ5-IT1										CASP7	TPSB2		CORO6		SOST
	RIT2	TOR1A										ADIRF	DARC		IGSF21		ISOC1
	RNF25	SGIP1										NPL	KLRK1		PNMA6A		GLRX2
	RNF38	AC008948.1										TEX15	FUT1		ATG4D		GLOD4
	RPL10	RFTN1										KB-1507C5.2	RP11-154H23.3		C18orf45		ST8SIA3
	RP11-1407O15.2	CTD-2023N9.2										RBX1	HECA		REPS1		METTL9
	RPS6KA2	EXOSC5										STAG3L4	CTD-2020K17.3		C5ORF62		EGFL7
	SAMD11	FRYL										INF2	AC009299.5		KNDC1		AADAT
	SASH1	ARL6										C4orf21	ZBTB11		C1orf222		RAPGEFL1
	SCFD2	DCTN1-AS1										HSPA6	NRBF2P4		AP003115.1		PLCE1
	SCN4A	SNX2P2										DNAJB1	ZNF697		HSFY1		CRIM1
	SCP2	IQCC										PAPD4	CTC-575N7.1		FCHSD1		SHISA5
	SDC2	QARS										SLC39A10	RABGGTB		ATG16L2		GCNT4
	SETDB1	CAMK2G										SYNJ2	GPR126		C16orf45		FAM13B
	SETDB2	TYSND1										RP11-321E2.3	PLCG2		C9ORF69		C4orf18
	SEZ6L2	LRRC8D										COL4A2	DHRS7		KCNH7		AMZ2
	SF3B1	TESC										RFX2	ZFR2		HS6ST2		NGRN
	SGSM3	AGBL3										RP11-16P6.1	PVT1		UNC5A		CDC40
	SH3RF3	DPP10										TRIM59	RADIL		C5orf30		CHST15
	SLC1A1	CHAF1A										TSPAN6	TMEM9		C1orf201		SNX7
	SLC22A9	CTC-529P8.1										RP11-234K24.3	NARS2		LINC00473		ATP6V1D
	SLC24A2	ANKS1B										ITPKB	B3GNT8		LOC90784		TRPV2
	SLC25A12	BRSK1										CDR2L	NR1I2		TMEM55B		PPME1
	SLC25A39	LINC00844										ZNF815P	ANKRD16		ZNF697		HPCAL4
	SLC27A4	EGFL7										NRAP	MZT2A		DHX57		PCYOX1
	SLC29A4	RP11-14N4.1										TRAPPC11	TRIQK		KIFC2		VCX2
	SLC4A10	SUCLA2										ATP5C1	CTD-2008A1.2		SLC39A13		PEX5L
	SLC6A4	ZIC3										GABRA2	SLFN12		LRP5L		NT5DC3
	SLC6A8	LPHN1										CEBPD	RBM4B		SGK493		RAB6B
	SLC7A7	RP11-432B6.3										GRAMD2	PCDH12		SYT12		FAM49B
	SLC9A9	RILP										BEND6	WIPF3		TTC5		AZIN1
	SLCO1B3	LRP8										ADSS	IL7R		ACPL2		ATP6V1H
	SERPINE1	RAB4B										CORO7	DGUOK		CCDC64		DYNC2LI1
	SLC22A15	NET1										ITPRIP	NKX6-1		TIFA		RASD1
	SLC25A27	FAF1										CPPED1	C1QTNF7		SHKBP1		NLK
	SMG6	PRKACB										CCDC8	PPM1K		RG9MTD2		CAB39
	SMURF1	RP11-276H19.1										POSTN	LRP2BP		CADPS2		FBXO40
	SNAP25	RPL32P35										DHCR24	LDLRAD3		TSGA14		SYT17
	SND1	NOSTRIN										PIM1	HHEX		VPS26B		TM7SF3
	SNTG2	NAP1L2										MPC1	FBXO21		GLB1L3		BCL11A
	SOD1	OPN3										COX5A	CPED1		CDCA5		BTBD1
	SPP2	SETP21										EEF1G	LINC00341		ADPRHL1		CHIC1
	SRGAP3	S100A11P2										ACADL	FBXL8		MFSD3		TM6SF1
	SSPO	CFL2										MAFF	TTC32		MAL2		SHC3
	SSRP1	EBNA1BP2										TMEM106C	BIN2		BTBD9		BRWD1
	ST7	ITPK1										SLC39A8	F8A2		SLITRK1		GNG2
	STK39	RP11-176H8.1										NUDT22	RP11-10L7.1		RNF157		DNAJC10
	STX1A	CHMP3										GFRA1	AC005943.5		PNMA5		SEMA5B
	STYK1	DEPDC5										NHLH2	C1orf51		OSBPL10		GFOD1
	SYAP1	LGR5										PCSK6	LINC00607		C1QTNF7		TAF7L
	SYN1	RPGRIP1L										CHRNA2	TNFSF9		NT5C3L		FAM134B
	SYN2	MYH7B										PCBP4	RP11-64P14.7		KLHDC3		TMX3
	SYNCRIP	MPV17L										SECTM1	ALS2CL		FAM122A		EXOC6
	SYNJ1	ZFP14										PRSS35	F8A3		SSX2IP		MTMR12
	SYT17											OSBPL11	FCRLB		MUCL1		NECAB2
	TAF1C											MTDH	SLC35D1		MORN4		MAGEL2
	TBC1D5											TIPARP	LENG8-AS1		CLRN3		SGTB
	TBL1X											AP000459.4	BLNK		OR52K2		EPB41L4B
	TDO2											DLGAP1-AS4	ZSCAN12		TMEM132D		LZTFL1
	TECTA											ALDH6A1	GCAT		RHEBL1		NDFIP2
	THBS1											SLC2A10	FAM27B		C12orf54		ARL15
	THRA											RNF144A-AS1	SNX29P2		BTBD11		TBC1D13
	TM4SF19											L2HGDH	CCL4		C13orf16		LRRN3
	TMEM39B											FXR1	CEP104		C14orf79		PDP1
	TOP3B											RP11-456K23.1	MAP2K2		JDP2		A2BP1
	TERB2											ASMTL	ZNF192P2		ACOT4		MPHOSPH8
	TSPAN17											TYMP	C9orf89		TC2N		PCSK4
	TSPAN4											RWDD1	CCDC28A		OVCA2		TRIM44
	TSPAN7											DNAJC28	CRYL1		TTC39C		HYDIN
	TUBGCP5											RAB34	PEX19		LRRC38		SYTL2
	TSPOAP1											CETP	SLC45A2		KLHDC9		PIGX
	UIMC1											EXO5	RP11-508N22.12		C1orf216		MARCH2
	UNC80											GPD1L	LMBR1L		UBXN10		TESC
	UPF2											COX8A	LUC7L2		SYT2		HERC6
	USH2A											FAM78A	ZCCHC12		FCRLB		MARCH1
	USP9Y											ATP5G3	USP6NL		WDR64		ZWILCH
	TPO											COBLL1	SRSF6		VSTM2L		ENOX1
	TRIM33											SLC16A3	CA2		FITM2		OXR1
	TTC25											MAP3K5	TRAP1		AC010087.3		FEZF2
	UBE2H											ANKRD28	GAN		CNTNAP5		IFT57
	VASH1											CPE	AMFR		FBLN7		SOBP
	VDR											LMAN2L	TBCEL		TMEM198		GPATCH2
	VSIG4											CNGB1	RP1-63G5.7		FAM131A		CRTAC1
	WNK3											SLC30A10	AMH		CHCHD4		FANCL
	WNT1											RBM11	AKT1		TMEM155		HAUS2
	XPO1											NIT2	DPH3		UBE2QL1		RNF220
	YEATS2											GET4	DGKQ		LSM11		C20orf12
	YTHDC2											ATP7B	RP13-516M14.1		C6orf59		SLC25A36
	YWHAE											GNA14	ATM		FAM92A1		VPS13D
	ZBTB16											BMPR1A	AKT1S1		PXDNL		NUDT11
	ZC3H11A											ZNF385D	CALML4		SLITRK4		BBS7
	ZFYVE26											GJA1	RPS6KA2		MUM1L1		LEPREL1
	ZNF18											CHRDL1	PYGB		ASB6		PNMAL1
	ZNF385B											ABHD17B	PARM1		CBLN4		NUDT15
	ZNF517											GLCCI1	ALKBH2		FRMPD2		C20orf29
	ZNF548											OSTM1-AS1	TCEB2		PRICKLE1		C14orf106
	ZNF559											ADTRP	PRMT10		GLT1D1		STYK1
	ZNF626											AC010127.3	MARK4		LYSMD4		SIRPG
	ZNF713											GLDN	RAB3D		FAM81A		CAMK2N1
	ZNF774											PM20D2	NAA35		C15orf61		ETNK1
	ZNF827											EHHADH	RHCG		CCDC64B		BATF3
	ZWILCH											LPHN3	CRY2		AC021534.2		TRIM36
												RP11-170N16.2	RPL15		RTN4RL1		SVOP
												ARHGAP20	LYL1		WDR16		SLC30A10
												EPHA8	RP11-156L14.1		EME1		CDV3
												UBE2H	ALPL		CBLN2		PPP1R9A
												GDPD2	KREMEN2		TICAM1		ASAP3
												NCAPG2	FLYWCH1		DIRAS1		TASP1
												HSP90B1	KIF21B		SAMD13		AF205589.2
												MCTS1	ZER1		SLC35F3		AC079061.1
												SLC16A9	SESN1		MFSD4		KIAA1310
												RP11-118K6.3	RP11-761I4.3		FAM78B		YEATS2
												OMG	TEX40		LOC149837		FRMD4A
												LRAT	CCDC160		AC017096.1		NSUN5
												PLEKHF2	C5orf45		FBXO41		FAR2
												MAD2L2	ACBD5		LOC151009		ODZ3
												RP11-332H14.2	TICAM1		FAM84A		SEPT11
												CMTM5	RP11-552D4.1		CPNE9		UGCGL2
												SERPINH1	ARHGAP8		CIDECP		MCTP2
												GPRC5A	CLUH		PAQR3		CXorf15
												HSDL2	RP11-147L13.8		CLEC2L		CSGALNACT1
												TAB2	IDNK		AC004863.6		METTL2B
												USHBP1	ALOXE3		FBXO16		CACNA2D3
												HIF1A	RCL1		LINGO2		SCN3B
												EPC2	SLC25A26		LOC158696		IQWD1
												BATF	KSR2		MDGA2		BEX1
												THBS4	RP11-85A1.3		ADAD2		WSB2
												RAD18	SERPINB2		ZFP1		LMO3
												SHROOM4	TGFBR2		FAM134C		CMAS
												GRIK1	MAN1C1		SPTSSB		BCAP29
												KCNN3	WNT6		AC114947.2		PDGFC
												CHSY1	GTPBP8		GALNTL5		KLHL4
												GMNC	RASL11A		BMPER		PCDHGA12
												IL17RC	PRAF2		ADAMTS17		PCDHB14
												MTCH2	OXCT2		ANKRD24		PCDHB12
												RBM14	LIN7A		SCAMP5		PCDHB10
												PPM1AP1	RP3-327A19.5		METTL7B		DNAH7
												CEP97	RP1-269M15.3		DCP1B		LMOD3
												HCRTR2	NANS		C13orf39		KIAA1217
												HSPA1B	FOXC1		FAM209A		TMX4
												COL9A2	A1BG		CREG2		BEX4
												DMXL2	RP11-96K19.2		SPRED2		ANKRD7
												LATS2	THAP10		DHRS7C		RPRM
												SLC4A11	CPO		ZNF324B		CCL28
												C3orf70	SLC9A5		CMYA5		KCNQ5
												FHL2	EI24		C9orf91		LINC00470
												MAP4K2	CHCHD6		ANO5		FMN2
												FAM107B	LRRC37A3		HYLS1		BRUNOL4
												SLC1A3	ASB6		RASGEF1A		C8orf4
												RAD1	FAM66B		SDK1		SPIRE1
												RP11-211G3.2	RNF212		FOXK1		MEIS3P2
												LINC00404	LIPG		NAPEPLD		ARNTL2
												RPS6	GZMA		PELI3		NIT2
												RCN1	LRIG3		FNDC5		MEPE
												ZNF274	BRF2		EPHX4		ATXN7L3
												SLC44A1	LGR6		EIF4E1B		PRDM8
												VCL	APLF		C6orf167		PRDM11
												TDG	MIEF2		C20orf200		CDC42SE2
												CACNA1H	C16orf13		FBXO33		SLC17A7
												KCNG1	CYP46A1		LPCAT4		ANKMY2
												MAPK7	RP11-382B18.4		ZDHHC23		SLC17A6
												LSS	SH2D6		CALHM1		TRIM49
												NPHP1	HAUS7		MBLAC1		PARP11
												F2R	GSTO2		COL24A1		CAMK1D
												BMPR1B	ATP6V1H		LYSMD2		PHTF2
												MED31	ATP6V1F		MAP7D2		CAMK1G
												HMGB2	AC025171.1		NEGR1		ZMIZ1
												CINP	PRX		STEAP2		ACTR3B
												RNF170	VANGL1		SLC25A5P1		SLC39A10
												LRRN3	C3orf20		LINC00515		ATP10A
												DPY19L3	ITGA2B		JAKMIP3		SLC4A10
												CYYR1	TMEM45B		STK32C		JPH3
												PLEKHG1	DAW1		RBM20		ODZ2
												SNX4	PANK4		CD163L1		TBC1D24
												SEMA3G	LGMN		FLJ33996		NLN
												CAMK1G	NCAPH2		DPY19L2		PDCD6
												DIRAS3	LRRC37A17P		GDPD1		KIAA1239
												UQCRFS1	AP1M1		LYPD5		MKL2
												GRASP	DICER1-AS1		VSTM1		LRFN2
												PLEK2	FBXO39		MIR7-3HG		HECW2
												SDF4	TRAF3IP3		OR2L13		KCTD16
												CTA-268H5.14	TCTE3		ANKRD34A		KIAA1324
												RPS6KL1	NTRK1		C1orf204		AADACL1
												TRPC4	SYMPK		RIMKLA		LRRC7
												SOHLH1	RAC3		DNAJC5G		IFT80
												HGSNAT	GALK1		FAM126B		SIPA1L2
												FOLH1	HDDC2		PRRT3		MARCH4
												AQP4	GTPBP1		RELL2		PCDH10
												POGLUT1	DHRS4L2		AC091878.1		KIF17
												GPC4	PPM1J		LY86-AS1		KCNT1
												SMYD2	DYM		AC078937.4		TMEM181
												HSD3B7	C15orf40		SCAI		PDZD4
												SOX2-OT	TNFAIP8L2		TUSC1		FNIP2
												ATOH8	LMO2		FAM78A		PITPNM2
												AC025335.1	CDC42EP3		RAB37		KIAA1462
												SLC35E3	CYB561D1		UBAC2		ISLR2
												HTR1D	CMTR2		LOC338620		DPP10
												LINC00863	OLFML1		CCDC39		SH3RF1
												PIGA	KCTD2		NAT8L		KIAA1522
												IQSEC1	ASGR1		RSPO2		LRRC4C
												MSRB2	SH3BP1		PABPC1L2A		MAGEE1
												CLEC14A	URGCP		SATL1		KIAA1598
												ZNF124	TFDP1		FMN1		CPNE5
												SYT5	EEF1A1P19		STAC2		DENND1A
												ZNF831	GVQW1		ANKRD62		SLC7A14
												RPL17	RP11-89N17.4		KCNT2		FAM5B
												HCRTR1	CAMKV		C2orf55		C1orf114
												TBC1D2B	SLC30A5		AC098591.2		ZNF71
												CHST3	TRIM7		ANKRD56		JAM2
												SC5D	SLC27A3		PAR-SN		OVOL2
												UROS	LINC00173		LNP1		DMRT3
												SCD	MAP3K6		TPRXL		PLEKHA1
												LDLRAD4	KIAA1147		AC073135.1		GNB4
												RP4-535B20.4	CARTPT		HCN1		RXFP1
												KLHL15	STXBP3		C20orf185		GUF1
												GRM1	FKBP5		TPTE2P6		SMAP1
												RBFOX3	LRRC43		LOC375196		UBE2O
												CYTL1	SDHAF1		LOC375295		NAPB
												ROCK2	SRGAP2		LHFPL4		GALNT11
												RPL8	ACE		RAB15		C20orf177
												MRVI1	CTA-390C10.10		CA13		DMRTC1B
												ZC3H12A	RP11-73K9.2		THEMIS		CLSPN
												CCDC71L	INO80B		C10orf140		NEUROD6
												SPAG9	ZFYVE28		AC002563.2		PRDM16
												ACO1	USP32P1		C17orf76		ANO3
												KIF9-AS1	MTND4P24		RPRML		CLSTN2
												KBTBD11	EIF4G2		SLC6A17		NECAB1
												SARDH	C11orf82		PLEKHM3		PJA1
												RP11-338L22.2	TFRC		C6orf126		ABCG5
												CA14	RP11-302B13.5		XKR9		SUSD1
												ROGDI	RHBDL1		IER5L		CSMD1
												EDIL3	NSA2		ANKRD34C		ALDH8A1
												DAAM1	RP11-21A7A.4		OR2L8		CCDC14
												SHMT2	KLRC4		PPP1R28		IQCH
												ZDHHC18	CSN1S1		AP004607.4		EFCAB6
												FHL1	PCDHGC4		TUBAP2		ARMCX5
												HSF1	KLRC3		C11orf87		PCDH20
												LINC00511	POM121B		EML6		BCL11B
												PRKG1	ARHGEF10		AC112641.2		ZNF643
												EIF4G3	NCOA5		GOLGA7B		SELRC1
												IFITM1	TNPO2		OR14I1		CAMKV
												YBX3	ZMYND8		SOHLH1		PRRG3
												PPARG	ATAD3A		AC068580.3		SLC25A23
												DOCK6	TLR6		HAPLN4		TRIM48
												HLCS	RN7SL650P		MIR133A1		TAF1D
												NISCH	PHYHD1		STX19		LENG4
												NR3C1	AKR7A2P1		IQSEC3		FKRP
												SLCO1A2	OTOS		LINC00545		GNPTAB
												MAT2B	PDK1		UNC13C		OR7E91P
												FAM222A	EIF3L		LOC440459		NSBP1
												RNF112	HPGDS		ANKRD20A5P		GALNT14
												SPRN	STX5		NUDT4P1		EFCAB1
												MYH7	CHAF1B		C9orf129		C16orf57
												SLC39A1	TULP2		DFNB59		PARP8
												SKP1	CTD-3064H18.4		DUXAP10		ZMAT4
												ZNF233	RP11-190A12.8		ATXN7L3B		GTDC1
												FAM122B	RP11-317F20.2		C1orf133		SLC25A22
												LRIG1	CHTF18		ERICH1-AS1		C1orf115
												RAB21	KDM1A		LOC642393		HHIPL2
												SLC2A6	KCNK2		LOC642513		AGMAT
												SOD3	CES4A		LOC643750		C7orf63
												TNPO3	RP11-820K3.2		LOC644242		UBA5
												GRAMD3	ZNF687		LOC646627		AC006273.1
												RP11-293M10.6	CD33		ANKRD33B		TRMT2B
												IFT80	KRT18P46		LOC653340		WWC2
												PRKCQ-AS1	DAPK3		LOC653602		SEMA6D
												BCL6	CXCL12		RHOXF2B		CSRNP3
												NEK3	SLC39A4		FAM155A		LRRTM4
												RP11-2O17.2	PKD1L1		A26C1B		ATF7IP2
												IL13RA2	CCDC74A		RP11-790G19.2		TUBA4B
												RBM3	RP11-196G18.23		AC099797.1		FRAS1
												DTNA	USP35		LOC100127998		FHOD3
												RANBP3L	SORD		AP000911.1		ARMC9
												TRIM69	CTD-2186M15.3		RP11-257K9.7		TM2D3
												CASQ2	UBXN11		LOC100129781		C16orf70
												RFX4	LIPH		LOC100130856		PDGFD
												EBPL	PER1		LOC100131744		DNAJC5
												ADAMTS8	USP20		LOC100132831		KCNIP4
												BCL2L11	OR8S1		AC004980.7		PBX4
												TBRG1	EID2B		LOC100133150		NDFIP1
												DOCK7	TDRD9		PRINS		LIMD2
												ECE1	ACTL10		AC079341.1		CYB5B
												SOX9	EPN1		LOC100286909		ASXL3
												LINC00639	DHX33		LOC100287291		ZNF436
												GPT2	ZNF385C		A_24_P614148		TM7SF4
												H2AFY	KIRREL3		LOC100288893		ITFG1
												EFS	ST6GAL2		MCF2L-AS1		FAM49A
												NUAK2	SUCNR1		LOC100290023		CAB39L
												RNF125	HPCAL1		LOC100294059		ITM2C
												LGI4	PDE5A		LOC100294469		TSPAN14
												DYNC1I2	RP11-347C12.2				NETO1
												CACTIN	SPN				ST6GALNAC5
												SPHK2	KCNA5				PCDH11Y
												CP	CTA-246H3.12				GLT8D2
												PPARA	IGSF6				TTC25
												ICAM5	SPTLC1				C19orf12
												REEP1	RP4-813F11.4				ZMIZ2
												GPR143	PCBP1-AS1				CCDC3
												RP11-981G7.2	CROCC				TLN2
												SMIM18	TSHR				SH3BGRL2
												RP11-809M12.1	AC003002.6				SYT16
												GDE1	BAG4				NCALD
												ITGA5	TNXB				ARMC2
												MIER2	CTAGE14P				ZRANB3
												LINC00925	MPP3				LRRIQ1
												RP11-258F1.1	RP11-680G24.5				FAM161A
												EML6	LPAR6				SYDE2
												BTG3	LINC00943				ARID5B
												NDC1					FAM188B
												LINC00672					LRRC8C
												CDK2					MED10
												SCARA3					CAMKK1
												TIA1					BTBD10
												PRKCQ					ING5
												FGF13					C10orf57
												HSD17B14					TMEM107
												VTA1					RAB11FIP4
												TAF11					BRSK1
												EIF3E					ABLIM2
												MRPS31P5					L3MBTL3
												PPIL4					PHYHIP
												TRAM1L1					JPH4
												ERCC6					HOPX
												ZNF658					MCHR2
												PAX6					KIAA1841
												DNAJC27					SLC12A8
												MINK1					ST6GAL2
												TTL					NTNG2
												HBS1L					FAM71F1
												OPA3					LNX1
												RNF113A					AFAP1-AS1
												AHI1					C6orf105
												EBF4					RP11-178A10.1
												STAU2					AGBL4
												NFAM1					LINGO1
												G3BP1					TBRG1
												SRCIN1					LRP11
												SETBP1					C18orf45
												FAM98C					ATCAY
												RAMP2					RIMBP3
												ATXN3					KIAA1671
												NBPF9					AP003115.1
												ZC3H6					CCDC65
												TMEM200B					NAV3
												SERPINF2					ATG16L2
												ACP2					WDR34
												ALAS2					C16orf45
												C11orf96					C5orf30
												ZNF559					ATP6V1E2
												PYROXD1					CCDC74A
												GHR					STARD13
												ZDHHC8					MGC45800
												WNT7A					C16orf93
												RP11-617D20.1					ZNF697
												IPO13					CCDC149
												ANP32E					CCDC34
												RP4-630C24.3					BTF3L4
												CHRNB2					CCDC74B
												PPP1R3D					RSAD2
												ADAM11					PLXNA4
												RP11-378I6.1					MYADM
												NFE2					CABLES1
												FCGR3B					LMBRD2
												USP3					NAF1
												SOCS5					ACPL2
												DBNDD1					RBM18
												SETDB2					TMEM169
												TTBK2					FP588
												MARK2					PGAP3
												MTHFR					SYTL5
												FAXDC2					TSGA14
												PPP1R13L					LIMS3
												CARF					LINC00152
												SLC25A30					RWDD2A
												TMEM206					FDX1L
												TMEM164					CCDC104
												PRKRA					TMEM54
												SH3D19					C1orf59
												C10orf105					TRIM9
												RLTPR					SLC2A13
												GRAMD4					PALM2
												FPR2					SLC22A9
												DNAJC22					BTBD9
												HPS3					LMTK3
												RP11-286B14.1					XKR4
												F7					CSMD3
												DUSP27					TMEM132B
												MVP					SLITRK1
												FPR1					CCDC85A
												VWA2					TMEM200A
												MKNK2					SORCS1
												NMT1					OSBPL1A
												UHRF2					OSBPL10
												AC093590.1					FBXO32
												ZNF766					VASN
												ITPR2					C16orf75
												FAM53B					SLC26A8
												RAI1					GRIN3A
												RPL24					TOP1MT
												GJB1					SNAP47
												SETD8					MED12L
												SLC16A10					WDR17
												TMEM151A					ARAP2
												C5orf49					AGAP2
												EPHA6					DACH2
												MLF1					SSX2IP
												STAP2					ANTXR2
												PPAP2C					C10orf32
												PLK5					NUDT9P1
												GLYCTK					FAT3
												ADIPOR1					OR2D2
												CCNE2					LRRK2
												IGFBP6					C12orf59
												GXYLT1					TMEM132D
												LRRC4					TPH2
												SPATA18					AC013283.1
												TMEFF2					TTC8
												TEN1-CDK3					TC2N
												FABP7					SLC24A4
												ALDH7A1					LRRC28
												IL34					AGBL1
												HHIP-AS1					C16orf46
												CTD-3105H18.13					TTC39C
												EIF4ENIF1					CPT1C
												RP11-496D24.2					LOC126170
												PGP					TNFAIP8L1
												ALKBH6					FAM148C
												RP11-369E15.1					C1orf96
												ITM2C					C1orf194
												ARHGEF2					C1orf173
												SEPT9					C1orf102
												ZNF395					C1orf216
												NUDT16					TSHZ2
												ECI2					ZNF831
												C11orf24					CMPK2
												IGFBP7					C2orf77
												TUBA1A					OSR1
												BCL2A1					UBR3
												DRAM1					MDH1B
												ADPRHL1					C2orf65
												SKIDA1					CPNE4
												TMBIM6					LOC131055
												MAOA					LYZL4
												ADAMTS9					FAM131A
												PDE8A					RTP1
												GRPEL1					PPM1M
												ST18					OCIAD2
												RAB15					TMEM155
												ARHGEF33					C4orf36
												COL16A1					PACRGL
												RNF13					CMBL
												CXorf57					DNAJC21
												ZNF22					UBLCP1
												CHP1					ANKRD43
												MT1A					STXBP5
												KB-1460A1.5					RP11-63L7.1
												RP11-149I23.3					MTPN
												HMBOX1					FAM92A1
												WNT9B					C8orf38
												TYMS					UNC5D
												MIR181A1HG					HGSNAT
												AP003774.6					ANKRD19P
												PDPN					MUM1L1
												FXYD3					SPIN4
												MX1					CBLN4
												TTC22					NRSN1
												GPR84					SIRPA
												ADARB2					DUSP19
												WFS1					TRUB1
												CAPN2					MPP7
												SDC4					FRMPD2
												MTHFD2					VTI1A
												UBR3					C10orf46
												PCDHGB7					PRICKLE1
												MT2A					GLT1D1
												RRAS2					MIPOL1
												CYP4F11					SLC38A6
												MAN2B2					LRFN5
												GPR56					FAM81A
												MLC1					VWA3A
												CNTN6					CMTM4
												ALKBH5					FBXL16
												CAPN5					GSG1L
												ARID5B					MGAT5B
												RC3H1					WDR16
												KCNG3					RUNDC1
												EHD2					CBLN2
												ZIC5					PPM1N
												TMOD1					DACT3
												PACS2					TICAM1
												ALDH2					MFSD4
												SEPT7					CNIH3
												CASKIN1					CCDC24
												LINC01057					ANKRD30BP2
												AIFM2					DUSP18
												FOSL1					MEI1
												C19orf25					AC017096.1
												ERN1					AC013402.2
												PCDHGA9					SMYD1
												SPSB3					FBXO41
												ALDH1L2					LINC00342
												LPIN3					WTH3DI
												OSBPL6					LOC151009
												H2AFV					CCNYL1
												TMEM132A					LRRC34
												SLC22A17					ZCWPW2
												VDR					NEK10
												ELP5					PYDC2
												AOC2					JAKMIP1
												KAL1					PPM1K
												ARAP2					C4orf45
												MTM1					PRSS2
												GPR149					VKORC1L1
												NUDC					AMZ1
												KLC3					ANKRD46
												INPPL1					FAM120AOS
												GABRG1					LOC158696
												MED21					FAM122C
												MYO5B					GRASP
												USP39					DYX1C1-CCPG1
												RP3-406P24.4					FSIP1
												GLRA3					ADAD2
												RAB11B-AS1					SLFN5
												TMEM182					PPAPR5
												PCDHGA5					C1orf71
												PCDHGB6					FAM171B
												AHCYL1					C1QL2
												RHBDF1					PRICKLE2
												C1orf213					BBS12
												GADD45B					AC114947.2
												ANKFN1					FAM151B
												TMEM235					TXLNB
												CLUHP3					GALNTL5
												NUTM2D					C7ORF74
												DZIP1					ARX
												GADD45GIP1					SSBP4
												HERC4					NUDT10
												METTL10					KCNG3
												TUBB6					ANKRD24
												SLC2A1					ADAMTS19
												USP53					SYNPO2
												ALG14					EMX2OS
												JARID2-AS1					C12orf53
												PLCD3					MGC23284
												ARID5A					CREG2
												ERLIN2					LIPH
												TRIM2					C17orf108
												ARMCX3					AMZ2P1
												C2CD2					SLC10A4
												CEP250					RANBP3L
												GSTZ1					KHDRBS2
												TMCC3					C9orf91
												HSPA1A					ANO5
												ABCA17P					SLC44A5
												PDLIM7					C2orf69
												SGMS2					TRIML2
												CIB2					OR5T2
												ARL15					LRRC55
												RP11-71H17.7					C7orf62
												SLC48A1					STOX1
												RP11-546M4.1					CCNY
												RP11-507K2.3					RTKN2
												MKRN2					VWCE
												SUPT6H					DOK6
												IL17RB					RASGEF1A
												RP11-196G18.22					UCMA
												SPAG17					CES7
												L3MBTL3					C6orf89
												ANKMY1					C6orf1
												STK11					RBM24
												ETV4					PHACTR1
												AC079305.10					SDK1
												IGLON5					DAGLB
												ST7-OT4					VSTM2A
												LUZP1					C7orf41
												F3					SLC35F1
												PRR5					TMEM130
												WSB1					SLC17A8
												SLC25A45					EPHX4
												TMEM81					CADM2
												LINC00599					C6orf191
												RYR3					LASS6
												DEDD2					SNX32
												FERMT1					LOC254559
												RP11-731J8.2					C8orf46
												EFCAB12					ZDHHC23
												RBM10					LRRC57
												CNDP1					C10orf93
												NUS1					COL24A1
												KCNIP3					NPNT
												TNNT1					TMEM196
												COQ10A					MAMDC2
												WDR96					NEGR1
												GPAM					MAGI3
												SPINT2					TIPRL
												TSPAN33					LINC00094
												NXN					HS6ST3
												RP11-57K17.1					STK32C
												CELSR1					PGM2L1
												CTD-3025N20.2					C12orf64
												MLKL					CD163L1
												ST6GALNAC1					B4GALNT3
												SPTSSA					MORN3
												GPR62					MUC19
												C3orf52					LOC283788
												RPA3-AS1					SLC26A11
												FAM181B					ANKRD20A9P
												KIAA0196					CYP4F35P
												RP11-155G14.5					KCTD1
												AC093323.3					TPRX1
												SMOX					THEM5
												BAI2					FAM102B
												TAGLN2					RP4-783C10.1
												POFUT2					RP3-410C9.1
												TIFA					FRG1B
												EVI2A					CYP1B1-AS1
												SDS					RGPD4
												HINT2					C3orf64
												NRIP2					AC021850.1
												APBB2					ARL10
												TSPAN2					AC091878.1
												AC012593.1					RGMB
												HS3ST1					DLX6-AS1
												TTF1					AC078937.4
												IFNA2					AC009365.1
												DNAJC5G					SCAI
												ROBO3					FAM133A
												AKT3					CHSY3
												ZNF770					RAB7B
												FRMD4B					ANKRD42
												PKD1					ANKRD45
												SPATA2L					LOC339524
												TSTD1					CCDC158
												HAPLN1					RSPO2
												COA4					ACER2
												ANKRD45					KIAA2022
												HVCN1					BEX5
												FAM219A					ZC3H12B
												KAZALD1					SATL1
												EYA4					C12orf70
												SLC25A46					SYT10
												RP11-298D21.1					FMN1
												C12orf55					STAC2
												DDIT4					ZSCAN5B
												GTDC1					NANOS3
												STX12					AC022098.3
												CHPF					MYBPHL
												NUTM2A					KCNT2
												PPP1R14A					C2orf55
												NUDT10					SH3RF3
												NDUFA4					OSTN
												PROSER2-AS1					LRIT3
												DUSP4					MSANTD1
												ABCC9					FAM174A
												KIAA1841					ZNF391
												LDLRAP1					LRRTM3
												SNX22					TPRXL
												PABPC1					AC073135.1
												GFM1					HCN1
												VWF					DPY19L2P2
												CASC15					LCE3C
												GEMIN7					TBC1D26
												CCSER2					GSTK1
												CACNG4					C21orf110
												RHBDL2					HSD11B1L
												BTN2A3P					AGRN
												C7orf49					RAB15
												BBOX1					KCTD4
												RP11-475E11.2					AL096711.2
												CYP51A1					THEMIS
												C9orf16					LINC00320
												FNIP2					ILDR2
												IL1RL1					GVINP1
												TBX15					SLC22A10
												TOR3A					REP15
												NFATC4					AC002563.2
												LEPREL4					C14orf23
												PPAT					TNFAIP8L3
												SLC25A21-AS1					C16orf87
												GPBP1					C17orf76
												OSBP2					CCDC103
												CLCA4					RPRML
												PCDHGA3					OR2M1P
												TP53I13					PLEKHM3
												CCDC132					C2orf80
												RP11-51J9.6					C4orf50
												OXTR					LOC389332
												MAP2K4					LIN28B
												TPST1					XKR9
												USH1C					IER5L
												ELMO2					C1QL1
												SLC35B2					OR2AK2
												TMBIM1					OR2L3
												GNG7					C21orf81
												B3GALT2					LINC00086
												OCLN					METTL10
												SFXN4					C11orf87
												NOD2					MIR100HG
												ACADS					KRT16P2
												BRD7					SH2D5
												CYSTM1					MIR2682
												SLC25A28					IQCF3
												FAR1					LINC00340
												LRRC17					RASA4CP
												CPNE9					SAMD12
												FLOT2					OR14I1
												ZNF596					VWC2L
												CD244					SOHLH1
												CCBL1					CTXN1
												IGF2R					FAM45A
												CTD-2044J15.2					FAM19A1
												RAE1					C5orf40
												ASTE1					LOC440084
												ITPRIPL1					RP1-163G9.1
												CTD-2127H9.1					NUDT4P1
												CSDC2					MIAT
												TRHDE-AS1					AC013271.3
												CCDC117					TMEM150C
												TMEM17					ANKRD20A1
												FAM110C					AC034193.5
												PCTP					IGFL4
												ALDH1L1					LOC493754
												DPYSL5					SPRN
												C11orf70					LOH12CR2
												MRPS18C					AC068491.1
												HES7					DNAJC25-GNG10
												GTF2H1					NCRNA00164
												CCM2L					DUSP5P
												GZMB					RP11-347C12.3
												R3HCC1					ERICH1-AS1
												HS2ST1					RPL31P11
												MYADML2					LOC642393
												DIO3					AC007601.1
												EFEMP2					TMEM232
												CTC-344H19.4					LOC643037
												CNTNAP4					LOC643750
												MAMLD1					LOC644189
												GPC5					LOC644242
												RUFY2					LINC00087
												ODF2L					LOC644684
												ZNF761					CCNI2
												HADHA					LOC645489
												LINC01003					LOC646627
												S100A13					LOC647979
												ASAP2					ANKRD33B
												LPP-AS2					ANXA8
												APLNR					PPIAL4B
												SIX5					PHLDB3
												SLC11A1					AC016683.6
												GATA2					IQCJ
												CASD1					FAM155A
												GPR125					KRTAP4-8
												RP11-317P15.5					LOC728392
												TM4SF18					CCDC30
												PGM1					RP11-468B6.3
												COL4A1					LOC729339
												TAF13					LOC729459
												SST					LOC729538
												ZNF626					LOC729680
												EMCN					LOC729683
												ADORA2B					LOC729722
												NUPR1L					ZNF731P
												DGAT2					HMGB3P6
												MIR145					AC092324.1
												TRIB2					RP1-152L7.5
												ADM					AC099797.1
												BCAP29					RP11-89K11.1
												SSC5D					LOC100129272
												CAPN3					LOC100129291
												SLC35C1					LOC100129321
												LAMB2					LOC100129361
												SSH3					FAM47E
												HMGCS1					CCDC152
												HNRNPM					RP11-537P22.1
												SIX4					LOC100130000
												GAL3ST1					LOC100131744
												ELAVL2					LOC100131826
												RTN4R					ANKRD20A13P
												TCEAL7					LOC100133686
												LINC00342					AC005041.9
												SF3B2					AC079341.1
												NFKBIZ					LOC100287122
												RP5-1091N2.9					LOC100287352
												ZNF500					ATF7IP2
												EARS2					LOC100287869
												MSTO1					LOC100288117
												RP11-867G23.10					LOC100288366
												HNRNPH1					POM121B
												UNC13B					LOC100288929
												PIAS2					LOC100291956
												DCBLD1					LOC100292648
												GIT2					LOC100294059
												RP11-303E16.2					LRCOL1
												MIR4458HG					ANKRD20A12P
												OSMR
												FLJ30594
												PHEX
												GPNMB
												CEBPB
												RP13-766D20.2
												REXO4
												RPL4
												DHX58
												SLC7A2
												DCAF5
												AC073043.1
												RP11-199F11.2
												VWA5A
												FAM209B
												LONP1
												ABCD4
												EXOC1
												RIPK2
												LMNA
												ECM1
												DHDDS
												AC005152.2
												UBA7
												MOBP
												AC007750.5
												AC136289.1
												PPP2R1A
												AVPI1
												CHTF8
												DCDC1
												EMX2OS
												TMEM88
												NMNAT3
												CCDC120
												SLC2A11
												STX11
												ARL4D
												VASN
												C14orf159
												RNASEL
												S100A8
												DIS3L
												NEURL3
												USP34
												RP11-1376P16.2
												PDCD10
												LYSMD3
												NCOA1
												SBF2-AS1
												ZNF253
												SIKE1
												WDFY3-AS2
												LINC00693
												LAMC1
												PAQR3
												SMPD3
												TRIP10
												ZC3H12C
												SYNDIG1
												SHROOM2
												KIF21A
												CIR1
												BCL2
												KIF9
												SLC25A13
												RDM1
												CDC42SE2
												NKAIN3
												PTP4A1P3
												HNRNPH3
												FGF11
												AGTPBP1
												SPATA4
												HGFAC
												C5orf51
												ZNF680
												ITGB2-AS1
												RP11-251G23.5
												TBC1D30
												ZMYND12
												FBXL6
												SERPINE2
												ST6GALNAC5
												RP11-620J15.3
												PPA2
												A2M
												DAB1
												ATOH7
												STK3
												CALY
												CDK5R2
												AC079341.1
												C5AR2
												EMX2
												TGFA
												RASSF5
												DFNB59
												PKM
												SRSF2
												RP11-461O7.1
												RPL35
												ERMN
												LRRC3DN
												TSEN15
												TUBGCP5
												ELOVL3
												DAGLB
												GOLGA6L9
												EPHX4
												CHMP2B
												ADCYAP1
												SLC39A12
												MPZL2
												ATMIN
												ZCCHC14
												BAI3
												CENPF
												MARVELD2
												POU6F2
												GMPR
												SPON2
												MYO1G
												RGL3
												RP11-408H20.3
												ZIC2
												PODNL1
												VILL
												RP11-930P14.1
												ICAM1
												NETO1
												FMNL1
												TXNDC9
												GPR123
												HIST1H3H
												HEYL
												CCNF
												TENM3
												CYP2U1
												OLFM1
												ADCK3
												BCL3
												AC005336.4
												S100A6
												SEPP1
												ADAMTS9-AS2
												FAM101B
												TMEM98
												MUM1
												ADAMTS9-AS1
												CTD-2260A17.2
												RP11-588P7.1
												RAB40C
												SPRYD3
												MOSPD2
												SUMF2
												DPP4
												FAM104B
												GPR124
												PAIP1
												C15orf41
												EGFL8
												SMPD2
												RPS6KA3
												CEBPG
												PIK3R6
												ZNF330
												AKAP8L
												MTG1
												B4GALNT1
												NOL3
												AIF1L
												ELMSAN1
												VAT1L
												FRK
												HEATR3
												KCNN4
												AC016735.2
												DDX24
												ATP1A2
												DLGAP3
												RP11-286N22.10
												FUBP1
												TMEM110
												BOC
												STARD4-AS1
												RP11-839D17.3
												MIR143HG
												CCND1
												CDC42
												CRYBB1
												TMC7
												RP11-399H11.3
												OAF
												EFEMP1
												CTD-2616J11.11
												UBR5
												XKR7
												PLIN4
												MYLK2
												RP11-578F21.6
												RP11-598F7.6
												CASZ1
												CACNA1G
												BHLHE40
												MSANTD3
												ETV5
												CHRM4
												WASF2
												MARCH5
												COX7B
												RP11-353B9.1
												SUGP2
												SYNGR1
												SLC5A8
												AGT
												CACYBP
												SERPINA1
												UTRN
												AC011995.1
												LINC00883
												SYTL1
												ZBTB43
												IFT74
												ADAM12
												CHD2
												CRAT
												SPATA17
												GALNT16
												JKAMP
												CCDC3
												CD163
												GTF2A2
												ATP6V1G1
												ANLN
												GPI
												LL22NC03-80A10.6
												CD72
												LY6H
												RP11-752G15.6
												KCNIP4
												RIOK2
												UST
												MRPL19
												HOXD1
												RP11-480C22.1
												N4BP2
												PGA3
												ZNRF3
												DMRT2
												TRAF6
												FAM115C
												S100PBP
												RPS20P4
												KCTD15
												HBQ1
												REEP2
												SLC39A14
												GSE1
												FSCN1
												FGFRL1
												MYD88
												ARHGAP19
												GRAP
												TEAD3
												STOX1
												VWA7
												SERTM1
												EPHA2
												TRAPPC9
												SAMD5
												OR7E47P
												UNC45A
												TNKS1BP1
												ZNF267
												FAM114A1
												ASPA
												ZNF576
												EME2
												TLR2
												DCUN1D1
												FAM179B
												CASP12
												CNKSR3
												USO1
												CORT
												PEX14
												IL18R1
												PPAPDC1B
												GRIP2
												EEF1E1
												ZEB1-AS1
												RP11-143A12.3
												TLK1
												ZNF271
												GPR88
												RAMP3
												MARCH4
												PRNP
												PITPNC1
												FEM1C
												PRCD
												KIF26B
												RP11-727F15.12
												AADAT
												SART1
												NICN1
												CCDC64B
												ZNF41
												SYDE1
												TMEM53
												TIAM2
												BTN2A2
												RP11-420A23.1
												GTF2F1
												NOTUM
												IGF1R
												PNCK
												PCDHGA10
												CLN6
												CHERP
												TEPP
												UNC80
												SPNS3
												SMIM13
												RP1-93H18.7
												AHSA1
												QRFPR
												GCK
												RGP1
												RP11-107N15.1
												LILRA6
												TBC1D12
												TTC21B
												MICAL3
												ZDHHC5
												STC1
												LINC00959
												ZNF189
												SLC45A3
												COL19A1
												SMTN
												SLC25A16
												ANKRD36C
												CACNA1D
												NID1
												ARHGEF7
												STX7
												GPR21
												TSPYL1
												ETNPPL
												SUSD3
												KLF15
												UCK2
												ANKS1A
												SEMA5A
												CTD-2560E9.3
												CPT1C
												STAG3L3
												STK35
												RP11-96K19.5
												RTTN
												TRMT112
												NELL2
												HLF
												PPAP2B
												NECAB3
												MPST
												SOCS3
												KIAA1045
												LBH
												ECHDC3
												COL8A2
												CCNO
												B3GALT4
												CIAO1
												SFXN1
												TRAF3
												TDGF1
												EMBP1
												AC005003.1
												METTL3
												ODC1
												CDH12
												RAI14
												GGPS1
												RP11-192H23.4
												CSPG4
												RP11-48G14.2
												WDR77
												ZNF442
												IFI27
												HEPH
												MKL1
[truncated: 2,822 more rows]
